# Supplementary material for: catena-Poly[cadmium(II)-(μ-3-ammonio-3-phenyl­propanoato-κ2 O:O′)-di-μ-chlorido]
Source: Acta Crystallogr Sect E Struct Rep Online. 2008 Jul 31;64(Pt 8):m1085. doi: 10.1107/S1600536808023179 (PMC2961993; doi:10.1107/S1600536808023179)
Supplement: Supplementary file 2 [file e-64-m1085-Isup2.hkl]

# 
# h,k,l, Fc-squared, Fo-squared, sigma(Fo-squared) and status flag 
# 
data_I
_shelx_title ' qzr in P2(1)/c' 
_shelx_refln_list_code          4 
_shelx_F_calc_maximum      241.30 
_exptl_crystal_F_000       680.00 
_reflns_d_resolution_high  0.8109 
 
loop_ 
 _symmetry_equiv_pos_as_xyz 
 'x, y, z' 
 '-x, y+1/2, -z+1/2' 
 '-x, -y, -z' 
 'x, -y-1/2, z-1/2' 
 
_cell_length_a    11.8789 
_cell_length_b     6.9364 
_cell_length_c    14.0719 
_cell_angle_alpha  90.000 
_cell_angle_beta  110.260 
_cell_angle_gamma  90.000 
 
_shelx_F_squared_multiplier     1.000 
 
loop_ 
 _refln_index_h 
 _refln_index_k 
 _refln_index_l 
 _refln_F_squared_calc 
 _refln_F_squared_meas 
 _refln_F_squared_sigma 
 _refln_observed_status 
   2   0   0    27981.93    27103.67    167.05 o 
   3   0   0      237.81      204.50     10.54 o 
   4   0   0     1111.90     1038.23     16.12 o 
   5   0   0     8350.17     8509.19    121.14 o 
   6   0   0     4546.66     4528.31     68.70 o 
   7   0   0     4691.80     4772.11     79.32 o 
   8   0   0      884.79      861.16     23.95 o 
   9   0   0      718.10      690.64     22.96 o 
  10   0   0      157.53      169.29     14.46 o 
  11   0   0      370.52      369.53     20.30 o 
  12   0   0      853.31      930.79     42.11 o 
  13   0   0       33.14       32.75     18.28 o 
   1   1   0      111.03       84.98      2.15 o 
   2   1   0     2560.84     2715.25     19.16 o 
   3   1   0    10298.94    10626.11    152.15 o 
   4   1   0    10931.64    11117.72    107.34 o 
   5   1   0     5601.63     5667.92     62.48 o 
   6   1   0     1197.28     1184.86     18.65 o 
   7   1   0       69.01       96.09      8.89 o 
   8   1   0      544.09      559.76     12.71 o 
   9   1   0     1291.86     1287.74     23.40 o 
  10   1   0     5630.58     5692.75     83.90 o 
  11   1   0     1384.15     1452.38     35.68 o 
  12   1   0      928.60      941.39     29.66 o 
  13   1   0      329.21      323.30     22.57 o 
   0   2   0      293.25      311.46     10.00 o 
   1   2   0       10.34       12.87      2.87 o 
   2   2   0     4196.38     4296.29     34.80 o 
   3   2   0     5164.81     5256.53     41.45 o 
   4   2   0     4079.41     4123.93     61.23 o 
   5   2   0       77.51       98.64     12.25 o 
   6   2   0      555.14      548.38     10.19 o 
   7   2   0      544.23      528.61      9.99 o 
   8   2   0      121.16      114.52      9.04 o 
   9   2   0      183.88      174.63     11.15 o 
  10   2   0       56.27       70.75     13.94 o 
  11   2   0      258.08      235.17     15.33 o 
  12   2   0       20.54       28.51     12.34 o 
  13   2   0       50.33       58.55     16.21 o 
   1   3   0     3520.67     3742.61     54.71 o 
   2   3   0     3848.01     3793.85     38.85 o 
   3   3   0     3403.34     3365.10     37.34 o 
   4   3   0     5726.39     5738.05     55.82 o 
   5   3   0     2865.03     2680.76     34.41 o 
   6   3   0     4754.42     4904.54     69.70 o 
   7   3   0     1955.43     2038.44     36.68 o 
   8   3   0     3348.99     3348.94     66.96 o 
   9   3   0     3117.86     3031.49     57.01 o 
  10   3   0     1533.95     1610.99     38.71 o 
  11   3   0     1741.77     1753.23     43.07 o 
  12   3   0     1335.70     1428.50     50.11 o 
   0   4   0    18122.33    17455.22    277.27 o 
   1   4   0    20239.27    20973.18    238.18 o 
   2   4   0     8546.25     8337.15     95.11 o 
   3   4   0     4534.94     4535.67     53.78 o 
   4   4   0     4574.93     4534.76     53.67 o 
   5   4   0     1961.83     2025.48     91.17 o 
   6   4   0     2874.15     2840.81     48.89 o 
   7   4   0     1450.24     1488.23     31.11 o 
   8   4   0      531.04      524.57     21.04 o 
   9   4   0      501.34      462.75     20.52 o 
  10   4   0      222.80      227.11     17.57 o 
  11   4   0      347.75      371.89     24.61 o 
  12   4   0        0.44        0.00     14.33 o 
   1   5   0        2.02       19.08      6.12 o 
   2   5   0      485.44      460.58     13.95 o 
   3   5   0     2727.54     2687.61     42.20 o 
   4   5   0     1805.02     1803.23     32.55 o 
   5   5   0       44.99       55.73      9.24 o 
   6   5   0      187.51      173.36     25.19 o 
   7   5   0       87.50      100.24     11.23 o 
   8   5   0        1.09        0.00      9.25 o 
   9   5   0      159.48      198.09     19.15 o 
  10   5   0      640.26      642.70     32.49 o 
  11   5   0      802.80      810.53     39.45 o 
   0   6   0        4.97        5.45     11.58 o 
   1   6   0       75.63      113.99      9.53 o 
   2   6   0     1887.95     1823.67     34.50 o 
   3   6   0     3988.40     4007.28     64.26 o 
   4   6   0     1007.41      972.54     21.84 o 
   5   6   0     1632.62     1596.87     37.78 o 
   6   6   0       23.29       25.36     11.19 o 
   7   6   0      296.10      301.42     20.60 o 
   8   6   0      485.27      473.10     26.84 o 
   9   6   0      155.18      168.49     20.55 o 
   1   7   0      417.64      386.50     16.20 o 
   2   7   0      642.34      672.94     21.40 o 
   3   7   0      715.87      694.60     21.31 o 
   4   7   0      409.84      422.06     19.55 o 
   5   7   0     1145.32     1105.91     34.84 o 
   6   7   0     1385.61     1310.43     47.10 o 
   7   7   0     2650.22     2733.51     96.55 o 
   0   8   0     2473.06     2385.04     74.96 o 
   1   8   0     2667.59     2556.39     62.45 o 
   2   8   0     3100.12     3045.26     84.26 o 
   3   8   0     1671.64     1613.95     52.14 o 
   4   8   0      571.47      478.63     36.33 o 
 -13   1   1      746.32      780.88     31.34 o 
 -12   1   1     1727.20     1693.22     42.02 o 
 -11   1   1     1353.87     1328.96     32.29 o 
 -10   1   1     6144.52     6191.17    102.21 o 
  -9   1   1     4510.23     4458.62     60.56 o 
  -8   1   1     9604.27     9729.41    115.27 o 
  -7   1   1     7965.15     8153.27    105.10 o 
  -6   1   1     6133.93     6208.20     75.19 o 
  -5   1   1      375.09      334.72     12.13 o 
  -4   1   1      424.57      473.86     10.87 o 
  -3   1   1      965.37      935.70     16.01 o 
  -2   1   1     4454.64     4499.16     83.57 o 
  -1   1   1      280.47      269.85      3.26 o 
   0   1   1       15.45       11.61      1.46 o 
   1   1   1       93.12       97.79      2.30 o 
   2   1   1      262.21      263.02      8.92 o 
   3   1   1      277.90      271.89      5.21 o 
   4   1   1     1889.00     1934.14     18.59 o 
   5   1   1      693.45      623.01      9.68 o 
   6   1   1     7464.89     7616.99     80.14 o 
   7   1   1     7591.07     7625.57     89.54 o 
   8   1   1     5162.20     5305.70     69.47 o 
   9   1   1     1699.44     1619.29     27.92 o 
  10   1   1      711.88      695.26     24.40 o 
  11   1   1     1652.52     1641.22     39.22 o 
  12   1   1     1143.97     1074.61     32.57 o 
  13   1   1      817.73      772.32     39.08 o 
 -13   2   1     1049.61     1071.91     35.80 o 
 -12   2   1     1706.36     1685.22     43.78 o 
 -11   2   1      606.37      585.85     21.90 o 
 -10   2   1       99.30      105.08     10.43 o 
  -9   2   1     1486.21     1476.54     31.45 o 
  -8   2   1     3512.48     3582.02     56.96 o 
  -7   2   1     2904.56     2835.06     43.17 o 
  -6   2   1     7374.77     7703.11    137.81 o 
  -5   2   1     5235.61     5060.89     62.20 o 
  -4   2   1    23667.13    23915.86    252.63 o 
  -3   2   1    15088.55    14583.49    153.42 o 
  -2   2   1    14268.25    13930.06    106.48 o 
  -1   2   1     4083.47     3871.06     31.99 o 
   0   2   1     7269.57     7217.33     97.21 o 
   1   2   1    17868.87    18556.21    203.92 o 
   2   2   1    38602.47    38380.03    313.09 o 
   3   2   1    34107.99    33115.73    279.62 o 
   4   2   1    25227.28    25712.28    230.82 o 
   5   2   1     5279.42     5279.46     76.60 o 
   6   2   1     3086.27     2988.86     42.30 o 
   7   2   1     2044.45     1924.24     32.19 o 
   8   2   1     1183.74     1154.58     33.97 o 
   9   2   1      199.92      210.08     11.43 o 
  10   2   1      286.73      306.46     15.39 o 
  11   2   1       63.43       75.65     11.45 o 
  12   2   1      166.16      193.83     23.21 o 
  13   2   1        0.29       18.07     14.97 o 
 -13   3   1      785.33      812.49     35.54 o 
 -12   3   1      367.86      383.04     19.94 o 
 -11   3   1      159.35      173.85     15.81 o 
 -10   3   1      594.14      622.10     20.46 o 
  -9   3   1     2699.28     2665.18     51.94 o 
  -8   3   1     4357.17     4412.97     73.09 o 
  -7   3   1     3625.10     3584.43     57.82 o 
  -6   3   1      651.30      630.74     15.73 o 
  -5   3   1      243.74      231.31     14.63 o 
  -4   3   1      622.74      629.72     12.83 o 
  -3   3   1     1087.79     1098.61     13.70 o 
  -2   3   1     4479.40     4676.17     53.04 o 
  -1   3   1     8045.35     8458.54    102.36 o 
   0   3   1        4.60        2.18      3.41 o 
   1   3   1      316.81      348.22     10.19 o 
   2   3   1     1140.67     1228.93     15.82 o 
   3   3   1       16.62       35.99      7.02 o 
   4   3   1      195.59      214.36      6.00 o 
   5   3   1     1285.22     1226.77     16.53 o 
   6   3   1     6767.08     6734.72     73.74 o 
   7   3   1     7070.80     7066.43    106.19 o 
   8   3   1     2581.78     2520.10     45.88 o 
   9   3   1      184.50      182.01     17.29 o 
  10   3   1       70.73       84.06     12.03 o 
  11   3   1       27.32       36.72     14.31 o 
  12   3   1      288.40      303.03     24.89 o 
 -12   4   1       45.44       89.88     18.18 o 
 -11   4   1       70.12       84.68     12.18 o 
 -10   4   1       57.41       64.21     12.67 o 
  -9   4   1        1.61        1.52     13.04 o 
  -8   4   1       32.66       28.91      8.80 o 
  -7   4   1        0.40        9.20      7.29 o 
  -6   4   1     1431.50     1429.07     52.53 o 
  -5   4   1      695.81      701.75     25.74 o 
  -4   4   1      422.86      416.49     11.08 o 
  -3   4   1       46.99       70.19      5.18 o 
  -2   4   1     3537.37     3611.88     44.30 o 
  -1   4   1     8049.02     8347.57     95.52 o 
   0   4   1     1214.97     1055.39     22.24 o 
   1   4   1      636.25      614.54     25.31 o 
   2   4   1       51.63       65.28     11.11 o 
   3   4   1       63.56       82.70      6.02 o 
   4   4   1      474.74      475.20     12.98 o 
   5   4   1      435.60      416.15     12.00 o 
   6   4   1     2645.79     2524.14     45.23 o 
   7   4   1        9.06       20.55      7.80 o 
   8   4   1       18.71        0.00      7.86 o 
   9   4   1        5.17        7.59     11.51 o 
  10   4   1      300.97      289.00     20.85 o 
  11   4   1      217.28      214.39     21.30 o 
 -11   5   1     2617.30     2503.71     89.08 o 
 -10   5   1     3010.12     3107.73     83.18 o 
  -9   5   1     2605.28     2599.86     66.53 o 
  -8   5   1     1345.12     1350.53     33.88 o 
  -7   5   1     2189.09     2212.43     45.54 o 
  -6   5   1     1969.47     1993.73     50.78 o 
  -5   5   1     5690.87     5649.12     92.26 o 
  -4   5   1     4294.69     4225.00     57.56 o 
  -3   5   1     1545.93     1507.23     39.82 o 
  -2   5   1      267.35      259.20     12.07 o 
  -1   5   1        3.51        5.61      5.53 o 
   0   5   1      190.32      203.46     11.01 o 
   1   5   1      237.45      233.21     12.47 o 
   2   5   1        1.29       10.96      6.08 o 
   3   5   1      400.40      395.31     12.02 o 
   4   5   1     4168.43     4257.09     73.08 o 
   5   5   1     4752.16     4818.79    149.58 o 
   6   5   1     4703.41     4728.41     84.17 o 
   7   5   1     2475.80     2388.09     49.31 o 
   8   5   1     2023.53     1936.16     61.39 o 
   9   5   1     2149.10     2207.13     65.17 o 
  10   5   1     1381.81     1407.96     48.62 o 
 -10   6   1       22.79       12.63     18.73 o 
  -9   6   1      171.68      168.04     23.39 o 
  -8   6   1      710.53      692.34     26.62 o 
  -7   6   1     1345.80     1335.10     35.32 o 
  -6   6   1     1162.05     1151.64     30.97 o 
  -5   6   1     2071.51     2056.69     44.97 o 
  -4   6   1     3536.67     3551.85     64.68 o 
  -3   6   1     3419.22     3445.02     56.35 o 
  -2   6   1     3077.92     3088.32     50.84 o 
  -1   6   1     1859.63     1900.07     37.43 o 
   0   6   1     3374.88     3324.46     54.42 o 
   1   6   1     5044.86     4991.10     76.80 o 
   2   6   1     5105.17     5192.99     81.02 o 
   3   6   1     8002.93     7823.98    116.19 o 
   4   6   1     5097.51     5086.93     80.39 o 
   5   6   1     4998.10     4995.95     93.42 o 
   6   6   1      847.62      834.36     26.89 o 
   7   6   1      336.74      346.26     21.94 o 
   8   6   1       32.23       61.41     16.04 o 
   9   6   1        2.15        0.00     13.37 o 
  -8   7   1      488.08      542.55     75.82 o 
  -7   7   1      108.84      144.27     23.76 o 
  -6   7   1        0.62        4.50     17.52 o 
  -5   7   1      196.79      193.26     19.24 o 
  -4   7   1       58.93       66.44     11.51 o 
  -3   7   1       46.82       37.82      9.32 o 
  -2   7   1        0.08        5.43      8.07 o 
  -1   7   1       26.25       30.32      9.17 o 
   0   7   1        5.99        5.71      7.83 o 
   1   7   1      217.81      206.34     13.29 o 
   2   7   1      139.27      167.69     15.75 o 
   3   7   1      529.20      497.56     18.57 o 
   4   7   1        8.14       14.11     10.32 o 
   5   7   1      261.80      239.71     21.62 o 
   6   7   1     1182.28     1179.89     42.24 o 
   7   7   1      623.63      571.55     37.28 o 
  -5   8   1      522.16      547.26     34.62 o 
  -4   8   1       96.27      118.77     21.04 o 
  -3   8   1      629.37      627.65     30.69 o 
  -2   8   1     1569.25     1629.25     52.43 o 
  -1   8   1     3945.49     3866.53     86.35 o 
   0   8   1     2702.11     2800.37     66.08 o 
   1   8   1     1531.28     1430.62     41.10 o 
   2   8   1      236.95      202.27     17.94 o 
   3   8   1      205.81      252.13     36.27 o 
   4   8   1      266.03      248.92     26.35 o 
 -14   0   2      173.94      213.18     27.09 o 
 -13   0   2       34.84      105.58     39.93 o 
 -12   0   2      369.21      383.45     32.03 o 
 -11   0   2        6.58       14.93     10.09 o 
 -10   0   2        0.93        0.00     13.53 o 
  -9   0   2     2468.65     2474.71     51.60 o 
  -8   0   2       39.78       58.69      7.98 o 
  -7   0   2     3226.75     3195.37     52.99 o 
  -6   0   2     9610.82     9585.98    131.89 o 
  -5   0   2     8599.38     8487.37    106.43 o 
  -4   0   2    10804.33    10830.95    119.62 o 
  -3   0   2    29191.21    28561.23    301.25 o 
  -2   0   2    30809.32    29912.55    381.98 o 
   0   0   2    34687.10    34143.06    280.47 o 
   1   0   2    47406.34    47987.41    436.09 o 
   2   0   2    13093.62    12830.72    127.41 o 
   3   0   2     7959.18     7424.99    314.33 o 
   4   0   2    14540.16    14850.17    187.45 o 
   5   0   2    13331.07    13789.42    192.01 o 
   6   0   2     8026.99     8140.05    146.03 o 
   7   0   2     2832.03     2767.63     52.98 o 
   8   0   2     2651.18     2642.59     56.38 o 
   9   0   2     2332.53     2346.53     54.47 o 
  10   0   2       71.48       96.57     16.95 o 
  11   0   2        4.18        0.00     13.38 o 
  12   0   2      554.26      530.96     37.25 o 
  13   0   2      888.48      818.13     82.03 o 
 -14   1   2      484.34      481.39     28.04 o 
 -13   1   2      515.26      545.58     26.19 o 
 -12   1   2      823.67      871.67     29.98 o 
 -11   1   2     1033.10     1049.33     28.82 o 
 -10   1   2      525.68      488.71     20.65 o 
  -9   1   2     2060.82     2041.88     37.51 o 
  -8   1   2     2061.11     2023.36     34.33 o 
  -7   1   2     6117.23     6119.05     79.70 o 
  -6   1   2    17546.92    17979.58    164.81 o 
  -5   1   2     5838.08     5596.13     54.09 o 
  -4   1   2     5249.43     5253.55     47.13 o 
  -3   1   2       10.12       25.98      2.58 o 
  -2   1   2       69.74      111.48      4.95 o 
  -1   1   2     5035.02     4914.61     48.93 o 
   0   1   2     2120.79     1971.80     24.79 o 
   1   1   2     2056.98     2188.36     22.01 o 
   2   1   2     6088.85     6109.66     66.71 o 
   3   1   2     6810.85     6895.60     69.00 o 
   4   1   2      760.39      740.76      9.77 o 
   5   1   2      205.90      226.03      6.15 o 
   6   1   2      589.81      640.80     13.49 o 
   7   1   2     1205.85     1196.50     19.96 o 
   8   1   2     3473.64     3518.29     50.03 o 
   9   1   2     4679.89     4758.39     69.47 o 
  10   1   2     4140.25     4160.00     67.20 o 
  11   1   2     1472.24     1465.17     37.01 o 
  12   1   2      220.87      262.33     23.58 o 
 -13   2   2       87.27      106.15     14.79 o 
 -12   2   2      130.78      159.35     14.48 o 
 -11   2   2      113.37      124.97     11.89 o 
 -10   2   2        3.84       17.56     12.21 o 
  -9   2   2      683.30      641.15     19.35 o 
  -8   2   2      135.42      167.69     10.19 o 
  -7   2   2       25.99       40.23      6.57 o 
  -6   2   2       67.41       74.62      8.46 o 
  -5   2   2      482.19      579.45     11.47 o 
  -4   2   2        1.32        7.78      3.46 o 
  -3   2   2       63.52       74.20      3.62 o 
  -2   2   2      519.50      504.41      7.58 o 
  -1   2   2      124.28      110.22      3.47 o 
   0   2   2     1261.52     1274.26     12.73 o 
   1   2   2      999.08      938.04     13.96 o 
   2   2   2     3083.14     3203.68     35.76 o 
   3   2   2     1387.74     1394.40     23.43 o 
   4   2   2      425.56      421.00      9.77 o 
   5   2   2     1097.32     1154.41     18.56 o 
   6   2   2      163.11      172.45     15.12 o 
   7   2   2       16.94       27.68      5.55 o 
   8   2   2        0.15        5.27      5.03 o 
   9   2   2      182.74      173.47     11.35 o 
  10   2   2       14.95        3.67      8.21 o 
  11   2   2      216.10      251.45     21.89 o 
  12   2   2       42.97       45.05     14.91 o 
 -13   3   2      841.99      795.12     36.10 o 
 -12   3   2     1636.27     1618.18     43.13 o 
 -11   3   2     2122.36     2040.20     47.56 o 
 -10   3   2     1736.71     1796.25     39.76 o 
  -9   3   2     2316.02     2416.37     47.43 o 
  -8   3   2     4308.73     4254.52    126.54 o 
  -7   3   2     5302.18     5166.65     78.44 o 
  -6   3   2     7434.82     7507.17    100.82 o 
  -5   3   2     7818.42     7878.31     98.02 o 
  -4   3   2     7653.42     7737.30     73.80 o 
  -3   3   2     2504.15     2515.77     26.23 o 
  -2   3   2       78.72       77.49      6.12 o 
  -1   3   2        0.91        5.89      3.00 o 
   0   3   2      288.98      337.09      8.71 o 
   1   3   2       12.80       23.35      3.60 o 
   2   3   2      600.18      619.39     14.44 o 
   3   3   2     1268.97     1289.50     16.42 o 
   4   3   2     1209.14     1210.22     16.99 o 
   5   3   2     2513.44     2484.64     30.41 o 
   6   3   2     1797.29     1737.10     25.46 o 
   7   3   2     2894.08     2926.15     59.83 o 
   8   3   2     2155.86     2151.71     40.46 o 
   9   3   2     3358.51     3400.41     78.21 o 
  10   3   2     3571.66     3541.64     88.81 o 
  11   3   2     1773.14     1852.46     57.05 o 
  12   3   2     1109.82     1040.13     43.50 o 
 -12   4   2        4.03        0.05     12.63 o 
 -11   4   2       22.08       70.89     15.16 o 
 -10   4   2      446.69      417.46     19.26 o 
  -9   4   2      423.32      403.04     19.53 o 
  -8   4   2       43.98       85.98      9.56 o 
  -7   4   2      724.66      713.91     40.97 o 
  -6   4   2     6277.03     6339.76     94.40 o 
  -5   4   2     4810.81     5005.63    114.19 o 
  -4   4   2     8516.58     8382.33     91.98 o 
  -3   4   2    13541.00    13811.12    154.71 o 
  -2   4   2    17165.93    17065.82    188.85 o 
  -1   4   2    21084.01    21153.77    235.14 o 
   0   4   2    13458.05    13598.93    152.29 o 
   1   4   2     5430.76     5315.31     62.65 o 
   2   4   2     2007.08     2079.98     36.29 o 
   3   4   2     1824.31     1808.30     28.61 o 
   4   4   2     3231.70     3251.40     41.81 o 
   5   4   2     7617.28     7786.61     95.86 o 
   6   4   2     2722.98     2608.45     47.38 o 
   7   4   2     4124.31     4064.64     70.48 o 
   8   4   2      967.32      922.88     31.67 o 
   9   4   2      809.17      764.66     30.45 o 
  10   4   2      296.69      271.53     38.88 o 
  11   4   2        2.16        6.56     14.51 o 
 -11   5   2       83.96      122.33     30.73 o 
 -10   5   2      395.10      376.32     20.23 o 
  -9   5   2        2.44        5.75      9.27 o 
  -8   5   2        0.63        3.58      9.23 o 
  -7   5   2     1731.24     1673.92     36.88 o 
  -6   5   2     3010.98     3066.62     55.24 o 
  -5   5   2     9031.85     8993.23    139.49 o 
  -4   5   2        8.67       28.50      7.05 o 
  -3   5   2        0.47        8.98      8.03 o 
  -2   5   2      723.63      713.08     15.02 o 
  -1   5   2      444.22      468.03     12.83 o 
   0   5   2        2.80        7.38      5.32 o 
   1   5   2        1.73        7.50     11.49 o 
   2   5   2       16.43       27.16      6.72 o 
   3   5   2      403.71      388.35     19.83 o 
   4   5   2     1854.04     1850.14     30.81 o 
   5   5   2      829.11      816.71     17.99 o 
   6   5   2      263.44      260.32     13.38 o 
   7   5   2      176.07      177.81     16.82 o 
   8   5   2      834.11      816.76     63.95 o 
   9   5   2     1792.93     1777.15     54.51 o 
  10   5   2      907.38      871.72     45.30 o 
 -10   6   2      249.75      248.60     26.68 o 
  -9   6   2      447.93      436.03     25.14 o 
  -8   6   2      259.43      284.94     20.96 o 
  -7   6   2        7.00       28.15     12.37 o 
  -6   6   2        1.51       20.32     12.09 o 
  -5   6   2     1154.36     1101.70     28.37 o 
  -4   6   2     2013.36     2009.63     35.34 o 
  -3   6   2     1799.27     1815.37     32.56 o 
  -2   6   2      622.33      618.36     17.47 o 
  -1   6   2      179.88      184.86     18.61 o 
   0   6   2      500.05      479.04     25.99 o 
   1   6   2     2296.52     2370.73     43.14 o 
   2   6   2     4360.54     4412.74     70.18 o 
   3   6   2     2654.70     2707.13     47.90 o 
   4   6   2      562.98      528.41     20.84 o 
   5   6   2       14.07       20.97     10.73 o 
   6   6   2      162.58      159.76     17.52 o 
   7   6   2      161.48      195.52     25.53 o 
   8   6   2      186.91      176.29     19.29 o 
   9   6   2       80.48       77.78     17.15 o 
  -8   7   2     2744.72     2788.04     95.63 o 
  -7   7   2     3107.48     3055.99     85.81 o 
  -6   7   2     1218.55     1251.72     42.47 o 
  -5   7   2      916.49      917.67     34.01 o 
  -4   7   2     1435.16     1462.05     45.76 o 
  -3   7   2     2250.25     2178.20     50.52 o 
  -2   7   2      981.96      924.37     25.36 o 
  -1   7   2      242.49      256.46     15.10 o 
   0   7   2      525.79      483.57     17.35 o 
   1   7   2      410.24      422.87     16.78 o 
   2   7   2      332.54      343.83     15.90 o 
   3   7   2        4.94       12.87      9.12 o 
   4   7   2      164.66      176.91     19.69 o 
   5   7   2     1039.75     1025.35     38.99 o 
   6   7   2     2240.64     2277.63     67.62 o 
   7   7   2     1463.69     1484.66     54.89 o 
  -5   8   2     1241.04     1269.71     47.59 o 
  -4   8   2     2331.44     2255.79     64.77 o 
  -3   8   2     2173.09     2079.88     61.73 o 
  -2   8   2     2163.06     2199.23     66.67 o 
  -1   8   2     1880.05     1851.75     50.72 o 
   0   8   2     1221.55     1196.36     41.55 o 
   1   8   2     1343.08     1372.12     41.20 o 
   2   8   2     1377.22     1421.31     56.74 o 
   3   8   2     1642.26     1663.32     63.22 o 
   4   8   2      758.23      807.60     55.64 o 
 -14   1   3      772.96      745.49     33.98 o 
 -13   1   3     1544.45     1552.95     46.48 o 
 -12   1   3     1386.53     1374.29     36.07 o 
 -11   1   3     1117.98     1172.79     29.49 o 
 -10   1   3     4406.33     4533.03     76.55 o 
  -9   1   3     6129.46     6183.94     93.83 o 
  -8   1   3     5437.60     5344.84     75.52 o 
  -7   1   3     3053.43     3170.12     43.31 o 
  -6   1   3     2313.94     2246.20     26.11 o 
  -5   1   3    10518.22    10954.83    135.37 o 
  -4   1   3     6247.89     6097.43     45.42 o 
  -3   1   3    10464.05    10661.90     86.43 o 
  -2   1   3    13965.96    13791.83    100.69 o 
  -1   1   3      675.46      665.03      7.52 o 
   0   1   3        3.57       16.22      2.56 o 
   1   1   3    10138.59    10600.60    100.46 o 
   2   1   3       77.61       86.14      1.79 o 
   3   1   3     2226.61     2178.31     23.07 o 
   4   1   3     4600.21     4670.04     44.14 o 
   5   1   3     5604.25     5647.48     58.83 o 
   6   1   3     2597.51     2580.91     32.29 o 
   7   1   3     1603.03     1613.30     27.14 o 
   8   1   3      369.87      395.81     13.50 o 
   9   1   3      926.90      885.84     21.33 o 
  10   1   3      212.14      194.61     11.87 o 
  11   1   3     2049.08     2026.79     57.81 o 
  12   1   3     1157.68     1159.20     44.13 o 
 -14   2   3     1150.48     1087.36     38.85 o 
 -13   2   3     1120.33     1080.88     33.53 o 
 -12   2   3      289.37      297.41     16.11 o 
 -11   2   3        5.90       16.24     10.84 o 
 -10   2   3     1550.80     1583.58     33.90 o 
  -9   2   3      969.29      943.53     40.09 o 
  -8   2   3      391.21      374.76     17.69 o 
  -7   2   3      444.83      463.73     12.04 o 
  -6   2   3     1247.37     1292.78     77.91 o 
  -5   2   3     8265.61     8591.08     96.21 o 
  -4   2   3     6478.95     6291.57     63.85 o 
  -3   2   3    12535.35    12781.86    191.82 o 
  -2   2   3     5967.52     5831.75     55.96 o 
  -1   2   3    19032.96    18654.99    151.66 o 
   0   2   3    36107.46    34323.44    378.35 o 
   1   2   3    58227.48    59649.30    670.08 o 
   2   2   3    31663.73    32219.44    255.10 o 
   3   2   3    14021.89    14229.88    118.83 o 
   4   2   3     1879.23     1802.21     19.95 o 
   5   2   3     2500.84     2643.07     49.82 o 
   6   2   3     1086.99     1069.23     16.37 o 
   7   2   3     2606.37     2604.16     38.94 o 
   8   2   3     1644.47     1643.37     28.01 o 
   9   2   3      306.26      279.72     11.99 o 
  10   2   3       24.92       27.04     14.35 o 
  11   2   3       27.22       26.11     14.27 o 
  12   2   3      324.91      356.45     31.84 o 
 -13   3   3     1198.97     1173.74     44.79 o 
 -12   3   3      455.61      487.15     28.48 o 
 -11   3   3      989.73      945.13     27.34 o 
 -10   3   3      811.53      902.61     27.02 o 
  -9   3   3     3319.24     3191.66     56.25 o 
  -8   3   3     1141.38     1160.88     27.39 o 
  -7   3   3       77.60      111.35      8.54 o 
  -6   3   3      385.46      442.12     24.48 o 
  -5   3   3       90.80      108.97      7.74 o 
  -4   3   3     1733.49     1677.92     29.30 o 
  -3   3   3     7849.34     7823.19     72.74 o 
  -2   3   3     6174.82     6090.81     55.90 o 
  -1   3   3     3658.96     3879.69     46.91 o 
   0   3   3      419.17      406.90      7.61 o 
   1   3   3      186.36      213.71      8.92 o 
   2   3   3       12.02       15.53      4.91 o 
   3   3   3       77.13       66.06      7.52 o 
   4   3   3     2003.21     1957.24     43.13 o 
   5   3   3     3514.98     3459.85     54.60 o 
   6   3   3     2479.05     2458.87     41.03 o 
   7   3   3      964.80      905.11     32.98 o 
   8   3   3        9.70        5.37     10.14 o 
   9   3   3       23.57       56.23     13.34 o 
  10   3   3      181.35      200.38     18.56 o 
  11   3   3     1117.60     1174.05     47.01 o 
 -12   4   3        0.32        8.76     11.17 o 
 -11   4   3      409.56      385.02     20.46 o 
 -10   4   3      822.04      769.19     38.85 o 
  -9   4   3       14.75       10.03     11.99 o 
  -8   4   3      741.41      688.93     20.91 o 
  -7   4   3     1257.55     1191.61     25.62 o 
  -6   4   3        2.72       20.74      5.86 o 
  -5   4   3      299.27      309.79     10.54 o 
  -4   4   3      202.63      203.87      6.58 o 
  -3   4   3     1642.18     1578.39     21.96 o 
  -2   4   3     4439.40     4467.02     62.73 o 
  -1   4   3     4491.66     4509.07     52.19 o 
   0   4   3     2603.49     2710.96     34.91 o 
   1   4   3      861.92      951.84     19.49 o 
   2   4   3      100.96      100.11      6.31 o 
   3   4   3     1171.65     1180.89     19.08 o 
   4   4   3     2871.68     2868.82     44.87 o 
   5   4   3     2159.53     2081.00     44.43 o 
   6   4   3      143.17      123.03      8.84 o 
   7   4   3       82.66      103.04     14.82 o 
   8   4   3       14.50       24.38     12.90 o 
   9   4   3        0.31        4.95     13.38 o 
  10   4   3      189.17      200.67     19.55 o 
  11   4   3       18.15       20.58     15.32 o 
 -11   5   3     2843.27     2893.53     81.93 o 
 -10   5   3     3123.65     3098.27     84.34 o 
  -9   5   3     1910.48     1851.62     43.38 o 
  -8   5   3     2185.84     2180.57     46.95 o 
  -7   5   3     2483.02     2551.57     49.75 o 
  -6   5   3     2196.89     2167.23     41.28 o 
  -5   5   3     3306.73     3349.06     55.77 o 
  -4   5   3     2031.84     2018.00     31.06 o 
  -3   5   3     3329.38     3367.49     46.89 o 
  -2   5   3     1374.52     1391.75     29.80 o 
  -1   5   3     1682.66     1640.29     28.44 o 
   0   5   3      538.43      524.65     13.96 o 
   1   5   3        8.03        8.34      6.94 o 
   2   5   3      515.10      531.67     14.70 o 
   3   5   3     1209.75     1198.07     22.78 o 
   4   5   3      982.90      951.39     19.41 o 
   5   5   3      887.11      877.42     22.09 o 
   6   5   3     2167.25     2055.01     53.62 o 
   7   5   3     1725.34     1692.27     49.54 o 
   8   5   3     2758.54     2723.02     72.59 o 
   9   5   3     1794.39     1768.37     57.90 o 
  10   5   3     1111.60     1097.20     44.73 o 
 -10   6   3      257.73      341.50     44.95 o 
  -9   6   3      623.69      599.99     31.09 o 
  -8   6   3      727.71      704.71     29.17 o 
  -7   6   3      803.57      790.37     31.05 o 
  -6   6   3      455.59      416.42     21.47 o 
  -5   6   3       75.72       91.31     14.75 o 
  -4   6   3      678.72      676.51     16.86 o 
  -3   6   3     1832.10     1761.37     40.39 o 
  -2   6   3     5829.07     5789.20     86.44 o 
  -1   6   3     6300.99     6385.02     97.35 o 
   0   6   3     6039.34     6194.76    105.62 o 
   1   6   3     7138.91     7035.77    106.18 o 
   2   6   3     4863.17     4925.07     77.58 o 
   3   6   3     4065.09     4127.34     66.84 o 
   4   6   3     2039.08     2022.66     50.85 o 
   5   6   3     1812.08     1763.71     49.86 o 
   6   6   3      941.09      931.16     40.51 o 
   7   6   3      194.38      177.38     21.89 o 
   8   6   3       95.99      101.70     27.50 o 
  -8   7   3       16.54        4.43     14.43 o 
  -7   7   3        3.97        0.97     18.03 o 
  -6   7   3      207.04      216.23     19.74 o 
  -5   7   3       10.30       18.80     12.92 o 
  -4   7   3      284.18      280.26     19.86 o 
  -3   7   3     1471.54     1523.39     40.27 o 
  -2   7   3      870.86      821.16     25.67 o 
  -1   7   3      340.02      344.67     17.74 o 
   0   7   3      127.01      151.34     16.71 o 
   1   7   3      163.59      156.18     11.90 o 
   2   7   3      140.08      164.74     18.09 o 
   3   7   3      172.64      173.69     14.09 o 
   4   7   3       31.36       35.65     13.55 o 
   5   7   3      372.78      367.80     27.08 o 
   6   7   3       57.10       79.50     18.64 o 
  -5   8   3      357.52      364.56     29.20 o 
  -4   8   3      706.67      711.64     36.29 o 
  -3   8   3      592.23      515.37     27.47 o 
  -2   8   3     1653.33     1722.53     54.99 o 
  -1   8   3     1184.30     1260.58     38.40 o 
   0   8   3      850.50      788.43     31.34 o 
   1   8   3      119.82      138.42     19.37 o 
   2   8   3      304.26      280.36     25.92 o 
   3   8   3      760.80      733.64     42.44 o 
 -14   0   4      108.88      123.21     25.59 o 
 -13   0   4      134.58      146.52     21.86 o 
 -12   0   4     1690.97     1703.52     61.40 o 
 -11   0   4     1015.99     1028.88     45.51 o 
 -10   0   4     1814.70     1841.45     42.19 o 
  -9   0   4     2175.62     2074.81     43.37 o 
  -8   0   4     1086.75     1051.88     23.77 o 
  -7   0   4     8567.12     8627.83    127.98 o 
  -6   0   4    12991.21    13498.63    225.86 o 
  -5   0   4     7188.36     7150.12     89.88 o 
  -4   0   4    10163.03    10368.47    121.14 o 
  -3   0   4    16401.26    16605.69    366.31 o 
  -2   0   4    19420.88    18570.91    191.37 o 
  -1   0   4    30499.40    30127.57    400.85 o 
   0   0   4     8662.58     9637.80     98.16 o 
   1   0   4    16857.78    16787.96    354.72 o 
   2   0   4     9051.15     9158.41    105.43 o 
   3   0   4    38520.52    38676.30    493.92 o 
   4   0   4    36064.85    36546.47    509.78 o 
   5   0   4    14055.57    14378.85    216.47 o 
   6   0   4     7251.58     7581.77    127.74 o 
   7   0   4      165.84      174.98     26.34 o 
   8   0   4      212.44      208.27     14.13 o 
   9   0   4     1114.68     1118.64     33.31 o 
  10   0   4      326.27      308.35     19.90 o 
  11   0   4        0.01        0.00     17.43 o 
  12   0   4      463.34      451.09     62.45 o 
 -14   1   4       70.60       74.93     14.40 o 
 -13   1   4     1091.26     1083.04     38.81 o 
 -12   1   4     2782.26     2755.63     56.49 o 
 -11   1   4     4069.17     4088.54     73.67 o 
 -10   1   4      410.08      437.02     16.31 o 
  -9   1   4     1891.78     1907.88     40.94 o 
  -8   1   4     2900.18     2851.83     51.27 o 
  -7   1   4    11351.33    11113.68    136.92 o 
  -6   1   4    16691.79    16912.14    191.50 o 
  -5   1   4     7210.70     7277.63     76.93 o 
  -4   1   4       77.58       97.07      6.30 o 
  -3   1   4     6411.25     6629.82     62.86 o 
  -2   1   4      486.99      542.87      6.40 o 
  -1   1   4     2606.32     2634.98     24.60 o 
   0   1   4    15576.52    15683.50    145.63 o 
   1   1   4     2427.01     2401.65     32.32 o 
   2   1   4      412.00      465.83     10.04 o 
   3   1   4     2324.67     2423.42     54.48 o 
   4   1   4     2477.32     2583.43     30.21 o 
   5   1   4      746.78      744.24     20.06 o 
   6   1   4      665.98      679.52     15.46 o 
   7   1   4     2025.32     1990.01     30.24 o 
   8   1   4     3743.59     3763.61     55.36 o 
   9   1   4     3526.96     3541.96     56.81 o 
  10   1   4      399.72      425.11     26.32 o 
  11   1   4      388.07      399.25     25.12 o 
  12   1   4       47.78       41.17     22.27 o 
 -14   2   4      131.18      166.13     21.55 o 
 -13   2   4      110.69      125.52     14.44 o 
 -12   2   4       72.69      101.36     20.31 o 
 -11   2   4      234.68      199.27     18.61 o 
 -10   2   4      251.33      241.28     13.02 o 
  -9   2   4      123.04      136.84      9.15 o 
  -8   2   4       12.70       26.90      8.86 o 
  -7   2   4       40.48       58.09     11.67 o 
  -6   2   4       78.12       76.82      5.63 o 
  -5   2   4     1878.66     1947.97     34.94 o 
  -4   2   4       10.58        6.79      4.85 o 
  -3   2   4        1.15        2.17      4.42 o 
  -2   2   4      346.43      348.11     18.67 o 
  -1   2   4       86.90       78.01      4.89 o 
   0   2   4      478.77      457.45     14.16 o 
   1   2   4     1829.64     1831.33     15.58 o 
   2   2   4      600.93      605.24     15.05 o 
   3   2   4      214.82      216.75      8.42 o 
   4   2   4      154.33      163.11      9.17 o 
   5   2   4       45.32       66.78      6.85 o 
   6   2   4      649.56      623.19     17.27 o 
   7   2   4      934.13      961.50     23.22 o 
   8   2   4      136.28      136.19     11.11 o 
   9   2   4        0.91       11.80     10.93 o 
  10   2   4       97.02      140.88     17.74 o 
  11   2   4       24.50       28.44     14.30 o 
 -13   3   4      719.97      718.15     29.64 o 
 -12   3   4     1265.45     1266.33     35.72 o 
 -11   3   4     2584.06     2560.72     53.85 o 
 -10   3   4     5237.04     5157.43     91.81 o 
  -9   3   4     5167.14     5268.35     87.23 o 
  -8   3   4     5930.69     6134.85     93.31 o 
  -7   3   4     6708.45     6610.09     92.04 o 
  -6   3   4     4168.86     4066.64     65.69 o 
  -5   3   4     3178.92     3116.68     30.06 o 
  -4   3   4     2682.72     2753.46     94.43 o 
  -3   3   4     2840.12     2942.21     43.93 o 
  -2   3   4     2140.62     2145.32     37.83 o 
  -1   3   4      114.36      105.13     15.23 o 
   0   3   4       23.31       26.77      3.31 o 
   1   3   4      395.11      422.12     10.14 o 
   2   3   4       21.70       28.94      7.53 o 
   3   3   4       75.10       62.13      9.37 o 
   4   3   4      159.00      138.20      9.61 o 
   5   3   4     2952.38     2996.77     48.45 o 
   6   3   4     1875.04     1797.31     48.68 o 
   7   3   4     5271.01     5185.25     86.64 o 
   8   3   4     2294.63     2266.53     55.25 o 
   9   3   4     1405.63     1411.71     41.33 o 
  10   3   4     1341.11     1365.84     47.72 o 
  11   3   4      713.26      742.45     37.41 o 
 -12   4   4      375.99      344.19     25.21 o 
 -11   4   4      889.42      858.97     27.72 o 
 -10   4   4      175.94      196.81     13.55 o 
  -9   4   4       20.34       10.72      7.19 o 
  -8   4   4      553.83      513.65     47.87 o 
  -7   4   4     1640.51     1624.98     35.58 o 
  -6   4   4     2324.63     2347.46     37.77 o 
  -5   4   4     6959.74     6720.44    187.13 o 
  -4   4   4     5265.10     5190.30     57.00 o 
  -3   4   4    10778.69    10924.64    116.46 o 
  -2   4   4     9008.63     8730.02    191.16 o 
  -1   4   4     4694.62     4543.49     63.09 o 
   0   4   4     5760.60     5860.27     71.29 o 
   1   4   4     4296.15     4221.28     51.57 o 
   2   4   4    10644.11    10706.22    124.38 o 
   3   4   4    11833.60    12072.73    173.37 o 
   4   4   4     9749.40     9720.76    147.01 o 
   5   4   4     6186.01     6052.57    120.96 o 
   6   4   4     1805.15     1830.84     36.69 o 
   7   4   4      462.45      441.43     22.28 o 
   8   4   4      434.35      450.73     25.02 o 
   9   4   4      176.74      179.49     19.20 o 
  10   4   4       63.97       91.11     16.46 o 
 -11   5   4      265.60      274.21     23.09 o 
 -10   5   4      281.69      276.39     21.49 o 
  -9   5   4      546.06      542.39     33.77 o 
  -8   5   4     1052.32     1013.86     33.58 o 
  -7   5   4     2135.87     2099.37     53.51 o 
  -6   5   4     1119.76     1114.81     32.87 o 
  -5   5   4     1508.40     1545.20     41.06 o 
  -4   5   4       47.07       61.88     12.40 o 
  -3   5   4     1242.57     1213.40     26.50 o 
  -2   5   4       45.76       52.71      6.00 o 
  -1   5   4      661.50      637.84     14.04 o 
   0   5   4     1184.10     1176.91     21.39 o 
   1   5   4      178.25      175.08      8.87 o 
   2   5   4        0.53       16.82      6.19 o 
   3   5   4       19.17       48.18     11.39 o 
   4   5   4        8.19       12.94      8.03 o 
   5   5   4      350.19      319.78     18.20 o 
   6   5   4       95.00      100.67     14.48 o 
   7   5   4     1044.51     1025.41     51.04 o 
   8   5   4     1184.82     1140.24     42.01 o 
   9   5   4      640.82      668.78     74.36 o 
 -10   6   4       10.35        7.16     12.70 o 
  -9   6   4        4.51       17.55     13.42 o 
  -8   6   4      107.46      141.11     38.92 o 
  -7   6   4       87.44       90.04     15.48 o 
  -6   6   4      368.09      365.91     31.18 o 
  -5   6   4       81.32      115.01     13.22 o 
  -4   6   4     2270.83     2261.21     45.70 o 
  -3   6   4      238.54      264.44     15.09 o 
  -2   6   4      897.54      903.71     25.93 o 
  -1   6   4     2746.39     2718.15     45.83 o 
   0   6   4     3756.04     3669.36     58.54 o 
   1   6   4     4375.41     4273.10     68.21 o 
   2   6   4     1006.09     1019.58     23.40 o 
   3   6   4       56.15       70.09     12.74 o 
   4   6   4       50.20       59.27     11.15 o 
   5   6   4        2.00       29.95     15.67 o 
   6   6   4      750.11      754.15     33.07 o 
   7   6   4      645.26      640.56     29.82 o 
   8   6   4      112.30      126.91     19.65 o 
  -8   7   4     2375.73     2301.36     71.91 o 
  -7   7   4     1740.93     1734.16     55.48 o 
  -6   7   4     1427.24     1470.08     50.66 o 
  -5   7   4     1837.09     1876.92     56.31 o 
  -4   7   4     2646.19     2675.00     70.44 o 
  -3   7   4     2317.16     2340.85     54.28 o 
  -2   7   4      729.09      731.47     26.42 o 
  -1   7   4       26.68        6.45     14.66 o 
   0   7   4        4.54        3.11     10.01 o 
   1   7   4        0.33       13.16     10.17 o 
   2   7   4        0.17       15.31     10.53 o 
   3   7   4        4.77        0.00      9.91 o 
   4   7   4      712.54      699.20     53.97 o 
   5   7   4     1078.42     1121.31     45.03 o 
   6   7   4     2208.08     2151.11     72.18 o 
  -4   8   4     1471.71     1506.23     50.40 o 
  -3   8   4     1031.73     1064.04     43.34 o 
  -2   8   4      355.51      346.95     25.69 o 
  -1   8   4      720.27      693.53     28.46 o 
   0   8   4     1178.95     1209.81     44.89 o 
   1   8   4     1442.78     1398.14     49.49 o 
   2   8   4     1331.86     1385.16     61.53 o 
 -14   1   5      755.03      736.13     35.09 o 
 -13   1   5      842.64      817.27     30.75 o 
 -12   1   5      646.81      654.34     21.55 o 
 -11   1   5     1570.20     1583.81     37.98 o 
 -10   1   5      790.72      799.15     20.74 o 
  -9   1   5     4137.89     4050.97     62.91 o 
  -8   1   5     4009.60     4036.72     57.99 o 
  -7   1   5     4818.95     4821.10     80.08 o 
  -6   1   5     5410.59     5518.59     55.14 o 
  -5   1   5    11548.10    11675.85    104.92 o 
  -4   1   5    23966.62    25007.67    299.13 o 
  -3   1   5     8421.79     8520.75     68.16 o 
  -2   1   5     2517.92     2494.92     30.81 o 
  -1   1   5      430.36      432.29     12.19 o 
   0   1   5       20.16       29.14      4.51 o 
   1   1   5      490.99      514.40      7.15 o 
   2   1   5      908.48      928.27     15.21 o 
   3   1   5      615.12      621.09     18.29 o 
   4   1   5      726.01      661.48     11.34 o 
   5   1   5     2606.18     2609.13     33.74 o 
   6   1   5      741.26      722.60     13.85 o 
   7   1   5      584.36      580.42     13.43 o 
   8   1   5      524.90      565.25     39.18 o 
   9   1   5     1587.35     1591.11     37.45 o 
  10   1   5     2272.00     2266.12     52.92 o 
  11   1   5     1237.84     1276.00     55.06 o 
 -14   2   5     1261.42     1298.16     49.88 o 
 -13   2   5      172.12      185.77     15.65 o 
 -12   2   5        0.34        3.26     10.73 o 
 -11   2   5      226.56      205.42     16.31 o 
 -10   2   5        0.62        2.84      7.28 o 
  -9   2   5      255.36      278.03     12.13 o 
  -8   2   5     1218.21     1235.35     37.32 o 
  -7   2   5        8.26        7.62      8.47 o 
  -6   2   5     1183.74     1078.52     20.58 o 
  -5   2   5    14321.52    15087.84    175.65 o 
  -4   2   5     8785.92     8564.09    117.64 o 
  -3   2   5    17076.57    16745.75    179.77 o 
  -2   2   5    13646.33    13745.87    144.62 o 
  -1   2   5    20024.94    19821.69    161.93 o 
   0   2   5    27059.91    28150.16    484.29 o 
   1   2   5    19440.60    20275.56    249.86 o 
   2   2   5    10742.00    11093.69    132.76 o 
   3   2   5     2404.43     2345.46     46.74 o 
   4   2   5      942.72      874.87     18.56 o 
   5   2   5     4279.50     4360.17     67.01 o 
   6   2   5     5777.90     5813.06     92.28 o 
   7   2   5     4996.92     5086.49     86.59 o 
   8   2   5     2112.24     2162.44     44.84 o 
   9   2   5      511.30      512.53     21.35 o 
  10   2   5      243.63      251.83     20.08 o 
  11   2   5        1.20       18.64     14.35 o 
 -13   3   5      133.54      152.22     18.88 o 
 -12   3   5      166.00      194.70     15.57 o 
 -11   3   5      503.81      487.85     18.81 o 
 -10   3   5     1566.16     1511.89     33.54 o 
  -9   3   5     1659.26     1702.86     33.66 o 
  -8   3   5     1722.58     1711.25     31.09 o 
  -7   3   5      708.21      712.51     15.30 o 
  -6   3   5     1846.91     1859.94     26.56 o 
  -5   3   5     4470.50     4208.88     38.43 o 
  -4   3   5     7483.66     7706.35    197.45 o 
  -3   3   5     1989.88     1891.12     27.78 o 
  -2   3   5       16.93       31.26      6.61 o 
  -1   3   5     2128.69     2146.07     22.93 o 
   0   3   5      397.24      345.46      8.82 o 
   1   3   5      606.75      627.05      9.63 o 
   2   3   5      858.39      853.78     17.50 o 
   3   3   5       20.08       10.38      5.75 o 
   4   3   5      154.09      138.23     12.27 o 
   5   3   5      547.22      528.83     16.18 o 
   6   3   5       42.70       55.97      8.36 o 
   7   3   5       75.32       78.57     16.98 o 
   8   3   5       90.86      124.74     11.83 o 
   9   3   5      601.34      592.27     27.55 o 
  10   3   5     1453.96     1459.65     49.69 o 
 -12   4   5      172.59      218.45     25.03 o 
 -11   4   5      531.31      478.39     24.01 o 
 -10   4   5       48.38       81.86     21.58 o 
  -9   4   5       18.92       34.89     10.87 o 
  -8   4   5     1253.84     1198.14     34.05 o 
  -7   4   5     1795.34     1727.05     41.87 o 
  -6   4   5        0.36       19.90      9.22 o 
  -5   4   5       53.04       82.86      7.42 o 
  -4   4   5       70.87       80.69      7.54 o 
  -3   4   5     2140.44     2140.23     34.81 o 
  -2   4   5     1111.33     1060.67     22.20 o 
  -1   4   5      909.31      929.75     46.30 o 
   0   4   5     1387.64     1504.45     21.85 o 
   1   4   5      483.98      471.49     13.34 o 
   2   4   5      860.60      808.98     14.29 o 
   3   4   5     1732.13     1693.65     33.48 o 
   4   4   5     1777.35     1749.26     53.00 o 
   5   4   5     1344.69     1341.50     31.22 o 
   6   4   5      139.75      129.03     11.73 o 
   7   4   5       20.72       24.16     12.01 o 
   8   4   5        0.86        0.00     12.92 o 
   9   4   5      122.58      150.66     19.12 o 
  10   4   5        1.94        0.00     16.90 o 
 -11   5   5     1799.20     1832.77     55.87 o 
 -10   5   5     2124.33     1941.97     65.46 o 
  -9   5   5     2766.90     2756.35     69.84 o 
  -8   5   5     4637.07     4629.29    106.22 o 
  -7   5   5     4503.98     4408.31    106.25 o 
  -6   5   5     5702.25     5732.76    115.68 o 
  -5   5   5     2007.52     1953.16     78.19 o 
  -4   5   5     1885.32     1835.07     38.04 o 
  -3   5   5     1818.33     1797.21     35.88 o 
  -2   5   5     1683.78     1648.42     34.02 o 
  -1   5   5     1314.53     1303.89     27.69 o 
   0   5   5       55.95       67.34     10.46 o 
   1   5   5      105.32      112.31     11.99 o 
   2   5   5      635.43      683.79     19.73 o 
   3   5   5      700.14      738.16     32.61 o 
   4   5   5       65.57       77.95     10.08 o 
   5   5   5       94.22      107.10     12.52 o 
   6   5   5      317.24      322.29     20.82 o 
   7   5   5     1350.69     1326.03     46.49 o 
   8   5   5     1869.17     1828.23     58.61 o 
 -10   6   5      116.77      139.41     19.50 o 
  -9   6   5        3.95        0.46     11.31 o 
  -8   6   5        8.88        0.00     10.48 o 
  -7   6   5      106.20      101.53     17.21 o 
  -6   6   5     1169.49     1135.48     46.75 o 
  -5   6   5     1367.29     1355.51     41.37 o 
  -4   6   5     2018.41     2014.33     43.88 o 
  -3   6   5     2566.06     2650.07     53.14 o 
  -2   6   5     4901.46     4992.77     91.40 o 
  -1   6   5     7625.89     7813.89    134.40 o 
   0   6   5     5610.94     5806.11    101.83 o 
   1   6   5     2804.14     2810.32     54.43 o 
   2   6   5     1910.90     1827.79     40.20 o 
   3   6   5      497.57      475.91     20.26 o 
   4   6   5     1264.93     1258.15     34.64 o 
   5   6   5      646.60      634.99     28.91 o 
   6   6   5     2677.47     2636.16     76.78 o 
   7   6   5     1407.61     1339.80     50.19 o 
  -8   7   5       32.71       42.31     20.22 o 
  -7   7   5       11.84       19.28     14.24 o 
  -6   7   5      216.42      265.47     21.58 o 
  -5   7   5      665.77      679.04     34.39 o 
  -4   7   5     1100.55     1125.09     39.35 o 
  -3   7   5      619.92      623.57     26.97 o 
  -2   7   5       81.31       98.98     14.28 o 
  -1   7   5      181.58      184.70     15.21 o 
   0   7   5      179.01      171.34     14.66 o 
   1   7   5      334.04      294.52     20.85 o 
   2   7   5        1.37       13.24     12.27 o 
   3   7   5       28.03       42.51     14.77 o 
   4   7   5        0.46        0.00     14.18 o 
   5   7   5        2.97       14.36     21.44 o 
  -4   8   5      608.36      664.57     36.05 o 
  -3   8   5      733.34      771.71     37.60 o 
  -2   8   5     1029.75      998.94     47.23 o 
  -1   8   5      289.50      349.76     25.63 o 
   0   8   5      290.50      276.40     23.91 o 
   1   8   5      368.07      457.78     30.78 o 
 -14   0   6     1306.85     1327.91     59.66 o 
 -13   0   6     1947.93     2006.23     79.55 o 
 -12   0   6     2396.17     2438.82     80.83 o 
 -11   0   6      553.00      505.91     27.14 o 
 -10   0   6       48.39       66.24      8.73 o 
  -9   0   6     5328.96     5271.53     93.52 o 
  -8   0   6     3616.48     3621.05     63.24 o 
  -7   0   6      675.16      666.34     27.27 o 
  -6   0   6       32.97       50.90      9.42 o 
  -5   0   6     2698.62     2748.12     42.08 o 
  -4   0   6    11451.48    11561.07    152.42 o 
  -3   0   6    13535.05    13551.91    173.14 o 
  -2   0   6    16209.98    16068.81    203.06 o 
  -1   0   6    12512.28    12245.36    334.64 o 
   0   0   6     9168.61     8910.03    136.36 o 
   1   0   6     8362.00     7925.15    127.81 o 
   2   0   6    26087.55    26943.95    370.58 o 
   3   0   6    25841.82    25754.55    363.13 o 
   4   0   6    10231.85    10100.08    152.84 o 
   5   0   6     2132.17     2110.26     41.11 o 
   6   0   6       89.99       88.62      9.43 o 
   7   0   6      687.61      674.03     21.25 o 
   8   0   6      612.25      619.11     27.82 o 
   9   0   6      817.29      865.56     44.12 o 
  10   0   6      752.93      711.97     48.79 o 
  11   0   6      116.39      155.44     34.84 o 
 -14   1   6      273.38      309.01     22.15 o 
 -13   1   6     1657.32     1717.19     48.01 o 
 -12   1   6     3037.04     3078.64     61.02 o 
 -11   1   6     2465.55     2490.38     61.25 o 
 -10   1   6     3668.14     3627.08     61.38 o 
  -9   1   6      931.44      871.66     28.40 o 
  -8   1   6     4098.23     4054.62     58.25 o 
  -7   1   6     2488.51     2496.79     30.24 o 
  -6   1   6     1033.64      944.21     15.38 o 
  -5   1   6     3984.29     4108.05     41.74 o 
  -4   1   6     1334.98     1252.29     16.94 o 
  -3   1   6     6596.71     6708.60     72.02 o 
  -2   1   6     5146.21     5053.97     55.24 o 
  -1   1   6     1401.63     1270.64     13.71 o 
   0   1   6     3021.47     3102.89     28.95 o 
   1   1   6      827.58      803.63      9.83 o 
   2   1   6        2.75       11.66      7.09 o 
   3   1   6       58.13       65.90      6.20 o 
   4   1   6      692.70      684.27     13.11 o 
   5   1   6     1075.75     1102.83     36.85 o 
   6   1   6     3871.18     4004.45    103.79 o 
   7   1   6     1343.77     1365.63     31.40 o 
   8   1   6      658.28      687.28     20.79 o 
   9   1   6       43.17       53.52     11.27 o 
  10   1   6        0.93       12.58     12.36 o 
  11   1   6       78.20       92.23     21.45 o 
 -14   2   6      101.43      146.98     20.98 o 
 -13   2   6        0.22       14.42     10.26 o 
 -12   2   6        0.76        0.00      8.89 o 
 -11   2   6      183.97      190.47     12.90 o 
 -10   2   6      105.77      144.71     13.18 o 
  -9   2   6      330.49      355.14     12.61 o 
  -8   2   6        8.66       22.08      5.53 o 
  -7   2   6      432.42      383.95     16.07 o 
  -6   2   6     1214.12     1160.46     32.35 o 
  -5   2   6     1331.11     1359.92     15.22 o 
  -4   2   6      498.13      465.55     10.23 o 
  -3   2   6       37.77       51.18      7.16 o 
  -2   2   6       90.06       95.46      7.05 o 
  -1   2   6     1965.87     2085.71     25.46 o 
   0   2   6      266.05      226.31      9.81 o 
   1   2   6      640.43      640.90     13.03 o 
   2   2   6      845.94      969.82     45.27 o 
   3   2   6       41.47       53.74      8.08 o 
   4   2   6       68.59       89.37     13.71 o 
   5   2   6      159.27      148.55      9.59 o 
   6   2   6      712.92      699.14     24.34 o 
   7   2   6      229.83      217.43     13.69 o 
   8   2   6       18.80       28.12     10.10 o 
   9   2   6        8.14        4.76     10.26 o 
  10   2   6       68.46      102.94     21.28 o 
 -13   3   6     1681.22     1658.22     57.09 o 
 -12   3   6     2094.89     2105.03     57.10 o 
 -11   3   6     2814.49     2878.76     58.97 o 
 -10   3   6     3893.12     3951.32     70.48 o 
  -9   3   6     4679.84     4619.06     74.35 o 
  -8   3   6     4108.49     4040.81     60.77 o 
  -7   3   6     4326.66     4254.07     58.10 o 
  -6   3   6     4642.93     4445.21     74.56 o 
  -5   3   6     3649.73     3595.82     48.76 o 
  -4   3   6     2641.15     2672.74     74.22 o 
  -3   3   6     3027.17     3030.32     41.88 o 
  -2   3   6     4143.76     4093.43     54.47 o 
  -1   3   6     3428.90     3438.81     35.33 o 
   0   3   6      726.45      719.17     13.68 o 
   1   3   6       22.39       26.93      5.63 o 
   2   3   6      171.44      170.45      9.43 o 
   3   3   6      751.02      746.42     18.77 o 
   4   3   6     1513.06     1446.61     70.19 o 
   5   3   6      956.40      989.57     23.80 o 
   6   3   6     1612.30     1569.25     35.02 o 
   7   3   6      731.81      713.00     22.33 o 
   8   3   6     1481.84     1408.92     38.28 o 
   9   3   6      732.77      748.57     31.20 o 
  10   3   6      383.84      448.95     27.62 o 
 -12   4   6      759.34      717.50     32.58 o 
 -11   4   6      391.16      369.91     22.69 o 
 -10   4   6       89.56       63.04     13.16 o 
  -9   4   6     1139.75     1064.90     31.59 o 
  -8   4   6     1649.92     1657.90     42.14 o 
  -7   4   6     1026.34      989.07     27.80 o 
  -6   4   6        1.81        0.00      8.08 o 
  -5   4   6       82.23       87.76      8.21 o 
  -4   4   6     1200.68     1177.78     23.98 o 
  -3   4   6     3050.91     3028.86     48.52 o 
  -2   4   6     8813.13     9204.58    129.19 o 
  -1   4   6     6830.19     6970.31     77.38 o 
   0   4   6     7756.51     7854.02     90.23 o 
   1   4   6     8910.10     9015.04    130.63 o 
   2   4   6    11765.22    11699.32    175.71 o 
   3   4   6    10929.14    11139.54    174.84 o 
   4   4   6     7092.84     7231.27    120.39 o 
   5   4   6     1208.58     1167.83     29.22 o 
   6   4   6     1025.07      934.39     26.74 o 
   7   4   6        1.93       19.54     13.50 o 
   8   4   6      303.40      258.76     21.32 o 
   9   4   6      244.07      283.96     23.07 o 
 -11   5   6      904.19      888.87     37.27 o 
 -10   5   6        9.78       36.34     13.65 o 
  -9   5   6      120.51      119.75     15.80 o 
  -8   5   6      616.38      657.69     37.67 o 
  -7   5   6      360.14      353.94     25.73 o 
  -6   5   6      424.72      430.01     20.54 o 
  -5   5   6      892.36      885.64     21.64 o 
  -4   5   6     1090.89     1050.33     24.46 o 
  -3   5   6      134.55      161.70     17.33 o 
  -2   5   6     2388.36     2374.22     44.61 o 
  -1   5   6     2801.29     2940.74    122.34 o 
   0   5   6      887.66      818.06     32.77 o 
   1   5   6       42.24       20.73      7.70 o 
   2   5   6      924.51      869.88     22.98 o 
   3   5   6      394.82      353.89     15.56 o 
   4   5   6        3.13        0.00      8.02 o 
   5   5   6      544.14      520.78     27.66 o 
   6   5   6      403.87      407.68     24.86 o 
   7   5   6      636.84      641.63     42.09 o 
   8   5   6       61.87       83.47     17.25 o 
 -10   6   6       79.67       92.96     19.69 o 
  -9   6   6      482.26      502.96     29.09 o 
  -8   6   6      443.55      456.23     41.20 o 
  -7   6   6       61.74       89.43     18.61 o 
  -6   6   6     1328.20     1359.32     41.44 o 
  -5   6   6     1203.13     1275.76     41.19 o 
  -4   6   6      571.17      605.06     25.20 o 
  -3   6   6      210.88      199.01     13.92 o 
  -2   6   6      222.74      244.52     16.35 o 
  -1   6   6     1379.51     1451.16     34.82 o 
   0   6   6     2882.16     2973.89     86.56 o 
   1   6   6     1844.26     1785.72     53.98 o 
   2   6   6      256.10      247.53     14.85 o 
   3   6   6        8.12        7.28      9.35 o 
   4   6   6      138.10      159.83     21.88 o 
   5   6   6     1242.33     1216.72     43.78 o 
   6   6   6      930.98     1009.04     60.55 o 
  -8   7   6     1842.49     1896.17     66.12 o 
  -7   7   6      838.40      869.21     39.11 o 
  -6   7   6     1533.43     1526.62     50.54 o 
  -5   7   6     2572.44     2545.40     70.38 o 
  -4   7   6     2916.07     3020.12     77.99 o 
  -3   7   6     1832.86     1793.22     46.29 o 
  -2   7   6      824.10      865.66     28.14 o 
  -1   7   6       31.76       53.52     14.66 o 
   0   7   6      276.04      246.46     20.77 o 
   1   7   6      142.34      177.24     18.22 o 
   2   7   6       65.08       79.49     14.90 o 
   3   7   6      195.67      171.63     25.35 o 
   4   7   6      721.99      634.60     39.35 o 
  -2   8   6      639.19      583.59     37.61 o 
  -1   8   6     1093.84     1138.61     44.85 o 
 -14   1   7      548.26      559.14     28.83 o 
 -13   1   7      249.54      245.51     20.09 o 
 -12   1   7     1228.70     1259.15     39.91 o 
 -11   1   7     4012.02     4110.73     73.66 o 
 -10   1   7     3217.25     3172.93     55.21 o 
  -9   1   7     3437.55     3474.75     48.74 o 
  -8   1   7     2856.50     2923.00     38.18 o 
  -7   1   7     5851.56     5868.89     67.11 o 
  -6   1   7     7119.69     7155.29     86.07 o 
  -5   1   7     4252.32     4136.09     50.59 o 
  -4   1   7     5422.84     5582.12     89.93 o 
  -3   1   7     1655.14     1750.39     24.29 o 
  -2   1   7        1.64        0.00      3.36 o 
  -1   1   7      902.64      839.36     19.21 o 
   0   1   7      564.78      544.72     10.31 o 
   1   1   7     7115.82     7197.95     74.12 o 
   2   1   7       28.96       28.12      4.03 o 
   3   1   7        2.39        5.52      5.49 o 
   4   1   7      679.23      668.47     19.21 o 
   5   1   7      777.21      751.25     35.06 o 
   6   1   7     1071.30     1083.70     25.66 o 
   7   1   7     1139.13     1180.69     29.94 o 
   8   1   7     1516.56     1539.38     65.32 o 
   9   1   7     1289.38     1319.36     44.32 o 
  10   1   7     1942.26     1901.67     72.42 o 
 -14   2   7      843.18      925.45     60.50 o 
 -13   2   7      511.97      523.33     22.34 o 
 -12   2   7      187.03      179.35     20.35 o 
 -11   2   7      323.28      318.36     14.57 o 
 -10   2   7     1335.13     1348.41     29.42 o 
  -9   2   7      916.88      928.04     27.37 o 
  -8   2   7        3.58        0.00      5.17 o 
  -7   2   7     1813.74     1751.51     26.45 o 
  -6   2   7     8388.19     8404.03    222.57 o 
  -5   2   7     6842.91     6592.76     97.95 o 
  -4   2   7     8300.95     8630.46    106.05 o 
  -3   2   7     3266.08     3233.71     44.26 o 
  -2   2   7     8120.92     8020.06     95.06 o 
  -1   2   7     8674.52     8399.07     95.67 o 
   0   2   7     8917.38     8794.19     93.19 o 
   1   2   7     4194.88     4143.13     57.58 o 
   2   2   7     4330.41     4340.57     61.67 o 
   3   2   7     5566.20     5667.30     84.79 o 
   4   2   7     9342.84     9412.04    202.75 o 
   5   2   7     8683.52     8704.01    138.50 o 
   6   2   7     6841.07     6901.22    116.46 o 
   7   2   7     2087.83     2046.47     45.61 o 
   8   2   7      131.59      145.34     15.26 o 
   9   2   7       35.69       56.89     12.78 o 
  10   2   7       25.33       31.59     16.41 o 
 -13   3   7       68.32       84.93     16.44 o 
 -12   3   7      428.44      448.87     26.46 o 
 -11   3   7     1150.99     1190.15     37.97 o 
 -10   3   7     4087.16     4054.75     90.88 o 
  -9   3   7     1238.30     1245.79     34.49 o 
  -8   3   7     1904.34     1894.94     43.91 o 
  -7   3   7     1952.25     1932.15     43.69 o 
  -6   3   7     5787.08     5870.74     79.22 o 
  -5   3   7     5666.44     5763.16    155.22 o 
  -4   3   7     2971.52     3060.12     67.11 o 
  -3   3   7       28.95       40.94      5.91 o 
  -2   3   7     1846.32     1754.56     31.51 o 
  -1   3   7     1105.59     1073.40     17.87 o 
   0   3   7      769.26      736.19     19.70 o 
   1   3   7     1233.77     1242.78     23.17 o 
   2   3   7     1188.72     1189.11     25.14 o 
   3   3   7        0.73        6.90     11.74 o 
   4   3   7      263.72      252.37     13.59 o 
   5   3   7      379.49      387.67     16.34 o 
   6   3   7      182.97      208.11     14.10 o 
   7   3   7       24.50        9.69      9.29 o 
   8   3   7      428.65      490.71     26.44 o 
   9   3   7     1295.23     1278.90     57.74 o 
 -12   4   7      343.04      354.33     25.30 o 
 -11   4   7       13.53       20.32     12.67 o 
 -10   4   7      212.59      227.82     16.69 o 
  -9   4   7      352.48      399.71     21.70 o 
  -8   4   7        2.61       48.75     21.89 o 
  -7   4   7       58.52       70.47     19.50 o 
  -6   4   7       20.94       20.36      7.45 o 
  -5   4   7        0.19        0.00      6.01 o 
  -4   4   7      457.31      469.81     14.86 o 
  -3   4   7     1041.30     1065.81     22.80 o 
  -2   4   7      767.51      791.67     18.98 o 
  -1   4   7      204.05      211.34      9.03 o 
   0   4   7       50.05       68.10     10.96 o 
   1   4   7     3052.12     3080.97     64.56 o 
   2   4   7     2627.88     2615.07     48.38 o 
   3   4   7     1190.65     1177.20     28.59 o 
   4   4   7       38.84       52.36      9.30 o 
   5   4   7       28.88       43.46      9.63 o 
   6   4   7        6.01       10.08     11.46 o 
   7   4   7       29.65       38.50     13.54 o 
   8   4   7      446.53      458.38     27.38 o 
 -11   5   7      760.47      738.22     34.92 o 
 -10   5   7     1535.50     1625.37     51.78 o 
  -9   5   7     4492.79     4666.98    111.94 o 
  -8   5   7     6350.74     6490.59    145.35 o 
  -7   5   7     6794.19     6758.04    142.95 o 
  -6   5   7     4887.16     4891.93    105.45 o 
  -5   5   7     1744.36     1773.25     39.25 o 
  -4   5   7     1653.23     1695.55     35.45 o 
  -3   5   7      837.85      849.06     28.12 o 
  -2   5   7     2399.35     2403.49     45.88 o 
  -1   5   7      847.61      854.28     21.09 o 
   0   5   7      181.80      188.86     13.54 o 
   1   5   7       23.79       27.85     11.82 o 
   2   5   7       86.26      104.65     15.29 o 
   3   5   7       15.93       36.96     10.45 o 
   4   5   7       69.11       77.11     11.79 o 
   5   5   7      254.10      222.73     18.36 o 
   6   5   7      515.65      504.20     26.90 o 
   7   5   7     1359.13     1382.07     50.21 o 
 -10   6   7      476.04      494.13     36.79 o 
  -9   6   7      244.92      214.95     22.13 o 
  -8   6   7       13.62       23.46     13.67 o 
  -7   6   7      204.24      251.33     30.31 o 
  -6   6   7     1687.34     1681.23     47.42 o 
  -5   6   7     3012.82     3047.43     74.77 o 
  -4   6   7     3630.09     3566.50     71.17 o 
  -3   6   7     2336.58     2362.20     51.61 o 
  -2   6   7     1059.45     1042.88     29.05 o 
  -1   6   7     1317.84     1280.42     39.67 o 
   0   6   7     2141.32     2165.98     56.47 o 
   1   6   7     1831.52     1833.58     51.99 o 
   2   6   7     2427.43     2491.82     64.77 o 
   3   6   7     2036.56     1987.04     58.41 o 
   4   6   7     2496.65     2418.72     58.45 o 
   5   6   7     1511.24     1387.03     49.07 o 
   6   6   7     1203.24     1148.68     54.87 o 
  -7   7   7      195.01      222.41     23.27 o 
  -6   7   7      236.34      236.83     22.23 o 
  -5   7   7      168.36      187.08     23.60 o 
  -4   7   7        0.19       20.06     13.84 o 
  -3   7   7       97.01      130.02     14.98 o 
  -2   7   7      156.44      173.29     19.58 o 
  -1   7   7       25.07       64.53     15.16 o 
   0   7   7      199.20      218.19     20.97 o 
   1   7   7      295.95      292.78     23.63 o 
   2   7   7      231.40      263.64     20.57 o 
   3   7   7      139.82      125.24     23.30 o 
 -14   0   8      657.17      717.20     44.17 o 
 -13   0   8     1709.78     1696.28     66.83 o 
 -12   0   8      991.80     1056.38     48.44 o 
 -11   0   8     1020.82      979.94     28.95 o 
 -10   0   8      672.94      673.53     22.27 o 
  -9   0   8      274.66      260.99     15.68 o 
  -8   0   8     1042.65     1017.99     30.92 o 
  -7   0   8      977.82      953.59     24.11 o 
  -6   0   8     1252.56     1213.01     25.49 o 
  -5   0   8      728.77      736.41     22.44 o 
  -4   0   8     9774.04     9593.68    145.47 o 
  -3   0   8    27674.67    27870.68    474.21 o 
  -2   0   8    19693.04    19587.87    502.12 o 
  -1   0   8     9805.95     9618.78    141.94 o 
   0   0   8    22259.49    22861.85    343.05 o 
   1   0   8     5156.01     5076.83    125.67 o 
   2   0   8    10061.47    10003.65    155.75 o 
   3   0   8     3938.50     3864.67     65.35 o 
   4   0   8     1630.06     1586.06     32.59 o 
   5   0   8     1269.60     1202.37     55.47 o 
   6   0   8      383.33      410.34     29.47 o 
   7   0   8     3198.04     3227.04    108.48 o 
   8   0   8     2559.05     2590.15    100.98 o 
   9   0   8     1096.84     1152.99     59.18 o 
 -14   1   8     1295.59     1259.15     42.86 o 
 -13   1   8     1388.34     1322.15     43.05 o 
 -12   1   8      527.36      548.51     28.07 o 
 -11   1   8      119.86      165.35     17.34 o 
 -10   1   8     1536.18     1472.97     30.08 o 
  -9   1   8     2026.29     2034.06     30.81 o 
  -8   1   8     4703.55     4630.26     76.57 o 
  -7   1   8     3734.10     3780.80     46.86 o 
  -6   1   8     1417.42     1374.65     19.49 o 
  -5   1   8     1844.58     1771.82     23.99 o 
  -4   1   8     5357.00     5264.70     56.68 o 
  -3   1   8    12672.79    12824.86    133.55 o 
  -2   1   8     7106.65     7114.89     74.44 o 
  -1   1   8     1366.20     1356.68     21.10 o 
   0   1   8     2104.06     2009.18     24.40 o 
   1   1   8     1049.51     1014.90     14.63 o 
   2   1   8     1661.31     1673.91     28.12 o 
   3   1   8       96.57      108.73      7.97 o 
   4   1   8      302.47      324.67     13.07 o 
   5   1   8       13.99       10.14      8.61 o 
   6   1   8      485.89      488.20     17.08 o 
   7   1   8      871.93      841.65     25.17 o 
   8   1   8      213.97      220.61     18.66 o 
   9   1   8       48.42       50.66     14.83 o 
 -14   2   8       39.25       19.46     15.86 o 
 -13   2   8        0.20        0.00     12.04 o 
 -12   2   8       94.19      114.98     11.63 o 
 -11   2   8       36.04       23.24      9.16 o 
 -10   2   8      552.27      535.18     23.52 o 
  -9   2   8      704.34      697.92     17.14 o 
  -8   2   8       99.42      109.14      5.70 o 
  -7   2   8      219.78      212.93      9.91 o 
  -6   2   8     1367.11     1369.17     23.79 o 
  -5   2   8      157.25      167.35     13.31 o 
  -4   2   8      266.68      272.98      9.36 o 
  -3   2   8       13.19       22.60      5.97 o 
  -2   2   8      148.34      144.64      6.82 o 
  -1   2   8      629.93      574.28     13.82 o 
   0   2   8     1366.76     1331.85     20.14 o 
   1   2   8      469.22      458.68     13.40 o 
   2   2   8      121.12      114.15      8.46 o 
   3   2   8       24.54       55.86      9.55 o 
   4   2   8      170.16      173.43     14.09 o 
   5   2   8      278.77      286.31     23.91 o 
   6   2   8       57.23       65.59     11.15 o 
   7   2   8        5.42        4.07     10.97 o 
   8   2   8       12.88       30.95     10.35 o 
   9   2   8        0.07        0.00     16.53 o 
 -13   3   8      909.58      868.81     54.98 o 
 -12   3   8     1496.17     1503.98     47.78 o 
 -11   3   8     1851.11     1927.63     52.53 o 
 -10   3   8     2004.74     2023.82     52.09 o 
  -9   3   8     3277.06     3234.17     72.38 o 
  -8   3   8     3919.89     3747.54     75.15 o 
  -7   3   8     3896.45     3903.28     58.15 o 
  -6   3   8     4495.27     4581.47     87.40 o 
  -5   3   8     7531.57     7624.03    109.53 o 
  -4   3   8     5313.53     5489.48    198.90 o 
  -3   3   8     5465.25     5519.05     78.04 o 
  -2   3   8     1565.35     1515.14     25.66 o 
  -1   3   8     1151.46     1122.82     27.21 o 
   0   3   8      216.55      225.95     19.46 o 
   1   3   8      160.42      172.70      9.58 o 
   2   3   8       59.07       51.32      9.37 o 
   3   3   8      172.44      180.90     13.99 o 
   4   3   8      459.88      453.70     41.02 o 
   5   3   8      104.36      127.44     13.04 o 
   6   3   8      896.67      883.12     27.58 o 
   7   3   8       64.00       93.98     15.32 o 
   8   3   8      584.55      542.92     28.70 o 
 -12   4   8      206.05      227.94     22.48 o 
 -11   4   8        2.51       11.50     14.40 o 
 -10   4   8        2.07        0.00     10.82 o 
  -9   4   8       97.42      109.47     21.04 o 
  -8   4   8        0.42       22.07     10.40 o 
  -7   4   8        0.10        0.00      9.06 o 
  -6   4   8      183.94      188.45     12.16 o 
  -5   4   8      305.58      344.19     26.19 o 
  -4   4   8     3695.95     3573.23     59.29 o 
  -3   4   8     3257.43     3178.34     53.08 o 
  -2   4   8     5327.41     5552.31    239.19 o 
  -1   4   8     7470.83     7561.89    108.70 o 
   0   4   8     6339.49     6332.17     94.76 o 
   1   4   8     7439.30     7629.38    122.13 o 
   2   4   8     3563.20     3543.79     64.81 o 
   3   4   8     2264.57     2322.78     46.83 o 
   4   4   8      878.21      885.07     25.51 o 
   5   4   8      747.54      725.46     27.82 o 
   6   4   8     1251.43     1268.57     40.21 o 
   7   4   8     2165.97     2120.21     62.40 o 
   8   4   8     1190.34     1233.60     50.78 o 
 -11   5   8       62.51       48.59     16.95 o 
 -10   5   8      105.50      120.80     16.67 o 
  -9   5   8      240.07      259.22     26.19 o 
  -8   5   8      374.72      382.53     24.41 o 
  -7   5   8      341.60      355.34     26.38 o 
  -6   5   8      389.36      425.06     21.18 o 
  -5   5   8       48.72       61.86      9.48 o 
  -4   5   8     1089.80     1120.89     27.68 o 
  -3   5   8     3969.21     3980.54     72.44 o 
  -2   5   8     1630.05     1667.13     42.24 o 
  -1   5   8       14.72       16.43      9.88 o 
   0   5   8      680.15      698.38     25.81 o 
   1   5   8      578.01      571.68     23.77 o 
   2   5   8       69.56       91.44     11.49 o 
   3   5   8        0.00        1.48      9.19 o 
   4   5   8      129.67      139.89     14.62 o 
   5   5   8       69.11       71.06     13.33 o 
   6   5   8      118.75      121.80     16.79 o 
  -9   6   8      108.17      136.00     19.03 o 
  -8   6   8      123.48      152.58     17.91 o 
  -7   6   8      879.84      846.25     35.48 o 
  -6   6   8      584.58      616.77     27.98 o 
  -5   6   8      952.15      890.48     53.75 o 
  -4   6   8      128.95      154.57     17.74 o 
  -3   6   8      189.24      196.93     15.29 o 
  -2   6   8      337.13      317.75     20.39 o 
  -1   6   8      607.52      585.20     26.27 o 
   0   6   8      912.49      937.25     34.41 o 
   1   6   8      201.59      176.55     18.48 o 
   2   6   8      548.46      518.94     26.08 o 
   3   6   8      655.10      668.69     31.03 o 
   4   6   8     1139.77     1106.83     43.66 o 
   5   6   8     1608.45     1571.73     66.21 o 
  -7   7   8     1707.27     1639.40     57.04 o 
  -6   7   8     3035.08     3018.35     96.14 o 
  -5   7   8     2434.71     2505.25     74.42 o 
  -4   7   8     1748.81     1797.86     57.31 o 
  -3   7   8      446.23      452.01     28.54 o 
  -2   7   8      551.63      514.59     26.96 o 
  -1   7   8      598.52      608.05     32.23 o 
   0   7   8      495.82      497.19     29.35 o 
   1   7   8      248.85      300.52     25.46 o 
   2   7   8        0.44        0.00     14.98 o 
 -14   1   9      330.21      345.80     32.99 o 
 -13   1   9     1146.35     1166.71     37.92 o 
 -12   1   9     2558.92     2481.85     52.00 o 
 -11   1   9     4283.22     4273.18     77.05 o 
 -10   1   9     6223.36     6229.66     87.72 o 
  -9   1   9     3209.17     3272.50     50.09 o 
  -8   1   9     1938.67     1948.42     29.85 o 
  -7   1   9     2644.81     2657.54     36.22 o 
  -6   1   9     3745.61     3674.32     64.43 o 
  -5   1   9     3419.91     3529.96     42.66 o 
  -4   1   9      485.55      444.93     10.29 o 
  -3   1   9     1748.48     1772.08     24.78 o 
  -2   1   9     1461.31     1447.02     30.21 o 
  -1   1   9     2197.69     2118.39     29.70 o 
   0   1   9     1907.12     1779.10     37.65 o 
   1   1   9     1670.52     1587.36     30.71 o 
   2   1   9      241.64      252.82     10.82 o 
   3   1   9      255.76      224.34     17.22 o 
   4   1   9     1016.13      966.65     23.90 o 
   5   1   9      410.21      410.89     16.09 o 
   6   1   9      598.25      595.64     27.23 o 
   7   1   9      538.03      538.05     26.68 o 
   8   1   9      732.96      719.99     31.73 o 
   9   1   9      355.50      364.98     26.14 o 
 -13   2   9     1350.89     1337.35     81.45 o 
 -12   2   9      649.92      580.17     42.42 o 
 -11   2   9     1052.00     1023.34     33.92 o 
 -10   2   9      331.61      308.34     21.82 o 
  -9   2   9       10.77       25.58      9.87 o 
  -8   2   9     1625.59     1536.73     28.45 o 
  -7   2   9     2546.47     2451.07     39.89 o 
  -6   2   9     2462.05     2435.75     39.55 o 
  -5   2   9       91.67       81.66      9.23 o 
  -4   2   9      890.14      898.05     22.94 o 
  -3   2   9     1061.94     1084.48     15.84 o 
  -2   2   9     5054.81     5104.27     68.91 o 
  -1   2   9     8207.45     8080.53     89.86 o 
   0   2   9     6129.79     6241.59     90.48 o 
   1   2   9     6784.64     6699.17    100.43 o 
   2   2   9     4650.06     4581.35     75.02 o 
   3   2   9     8742.34     9013.74    145.02 o 
   4   2   9     8436.70     8520.62    143.00 o 
   5   2   9     3654.32     3576.04     69.86 o 
   6   2   9      942.97      934.61     33.28 o 
   7   2   9       39.09       72.94     18.83 o 
   8   2   9       32.08       31.93     14.72 o 
 -13   3   9      201.97      216.19     21.38 o 
 -12   3   9     1065.34     1056.64     45.24 o 
 -11   3   9     2601.98     2631.89     67.21 o 
 -10   3   9     1668.72     1679.95     47.32 o 
  -9   3   9      879.79      811.53     28.57 o 
  -8   3   9       97.30      122.45     11.73 o 
  -7   3   9      908.79      914.58     21.15 o 
  -6   3   9     1553.56     1545.61     29.54 o 
  -5   3   9     2170.78     2191.69     38.54 o 
  -4   3   9      746.42      712.01     17.34 o 
  -3   3   9      673.54      684.14     18.58 o 
  -2   3   9      550.33      505.61     18.14 o 
  -1   3   9     1694.82     1800.27     38.52 o 
   0   3   9     1875.55     1846.45     33.29 o 
   1   3   9     1625.08     1569.21     38.39 o 
   2   3   9       53.49       84.24      9.37 o 
   3   3   9      720.71      738.13     22.38 o 
   4   3   9      848.75      703.15     81.63 o 
   5   3   9      325.25      333.85     17.18 o 
   6   3   9      146.99      178.20     15.44 o 
   7   3   9      386.35      347.31     20.63 o 
   8   3   9       89.28       90.74     20.32 o 
 -12   4   9       56.15       55.93     15.36 o 
 -11   4   9        0.89       11.87     13.06 o 
 -10   4   9        0.58        4.15     10.62 o 
  -9   4   9      184.82      163.45     16.46 o 
  -8   4   9      331.74      324.14     24.18 o 
  -7   4   9      593.54      578.95     22.85 o 
  -6   4   9       78.40       79.70     13.15 o 
  -5   4   9      980.44      998.96     25.15 o 
  -4   4   9     2808.30     2885.22     52.90 o 
  -3   4   9      169.14      180.85     11.17 o 
  -2   4   9      424.43      429.69     14.21 o 
  -1   4   9       48.96       59.32     15.01 o 
   0   4   9      111.33      120.92     16.13 o 
   1   4   9      706.76      716.28     20.73 o 
   2   4   9     1010.31      989.96     26.66 o 
   3   4   9      383.31      377.04     20.16 o 
   4   4   9        4.67       12.53     10.07 o 
   5   4   9       37.31       24.89     12.46 o 
   6   4   9      528.04      547.43     29.56 o 
   7   4   9      278.82      308.98     42.28 o 
 -11   5   9     1077.39      990.93     42.52 o 
 -10   5   9     1615.18     1655.70     53.82 o 
  -9   5   9     2485.24     2493.57     69.73 o 
  -8   5   9     3301.10     3328.19     83.78 o 
  -7   5   9     4007.51     3936.86     92.48 o 
  -6   5   9     2419.88     2382.62     60.36 o 
  -5   5   9     3189.77     3274.85     79.87 o 
  -4   5   9     2223.50     2238.09     46.10 o 
  -3   5   9     2103.60     2176.78     44.74 o 
  -2   5   9     1660.05     1742.21     47.46 o 
  -1   5   9      920.82      966.68     31.78 o 
   0   5   9      652.24      640.08     34.37 o 
   1   5   9       90.26      105.62     13.54 o 
   2   5   9       16.40       18.24     12.93 o 
   3   5   9       25.29       72.35     34.00 o 
   4   5   9      354.37      334.28     23.87 o 
   5   5   9      681.31      653.49     30.66 o 
  -9   6   9        2.04        9.18     12.50 o 
  -8   6   9       69.79       70.71     15.42 o 
  -7   6   9      413.57      414.41     25.66 o 
  -6   6   9      167.63      197.53     18.81 o 
  -5   6   9      553.54      525.10     25.42 o 
  -4   6   9      392.01      371.57     24.86 o 
  -3   6   9     1197.47     1208.77     41.51 o 
  -2   6   9      886.44      839.81     32.50 o 
  -1   6   9      979.52     1009.66     40.28 o 
   0   6   9     1832.47     1881.68     54.63 o 
   1   6   9     3121.01     3179.08     87.72 o 
   2   6   9     3052.90     3086.25     84.86 o 
   3   6   9     3427.23     3493.64     98.11 o 
   4   6   9     1594.20     1613.01     83.68 o 
  -6   7   9       16.02        4.12     13.13 o 
  -5   7   9       19.05       12.94     16.81 o 
  -4   7   9       66.97       83.03     21.30 o 
  -3   7   9       25.24        0.00     15.11 o 
  -2   7   9        2.65       13.53     13.32 o 
  -1   7   9      487.68      482.67     28.57 o 
   0   7   9      764.96      791.95     37.41 o 
 -14   0  10      421.04      386.52     33.20 o 
 -13   0  10      618.37      567.72     36.48 o 
 -12   0  10      673.48      690.67     42.08 o 
 -11   0  10      608.03      618.99     24.63 o 
 -10   0  10      155.59      160.35     13.45 o 
  -9   0  10     2505.28     2512.33     71.07 o 
  -8   0  10     1098.18     1109.25     30.53 o 
  -7   0  10      145.09      135.02     11.66 o 
  -6   0  10     3130.45     3087.29     62.30 o 
  -5   0  10     4470.96     4567.45     83.10 o 
  -4   0  10     4312.42     4290.31     78.34 o 
  -3   0  10     4586.42     4505.88    118.54 o 
  -2   0  10     3308.20     3296.67     60.85 o 
  -1   0  10     3858.85     3866.26     92.47 o 
   0   0  10     6750.75     6539.06    155.31 o 
   1   0  10     9589.01     9429.96    510.68 o 
   2   0  10     3429.45     3368.84     64.82 o 
   3   0  10     1046.31     1007.19     42.78 o 
   4   0  10     1698.27     1637.05     56.49 o 
   5   0  10     3163.94     3168.87    102.97 o 
   6   0  10     5519.58     5592.57    183.50 o 
   7   0  10     2722.34     2942.89    112.56 o 
   8   0  10     1299.50     1375.33     75.77 o 
 -14   1  10      611.03      638.69     35.41 o 
 -13   1  10       60.32       81.29     16.61 o 
 -12   1  10        5.93       21.56      9.62 o 
 -11   1  10      558.17      536.28     19.81 o 
 -10   1  10     1304.61     1312.08     32.14 o 
  -9   1  10     7662.87     7767.38    104.98 o 
  -8   1  10     3176.33     3107.77     89.00 o 
  -7   1  10     3459.54     3464.73     46.89 o 
  -6   1  10     2491.91     2385.15     40.12 o 
  -5   1  10     1437.66     1449.58     23.00 o 
  -4   1  10     4465.80     4555.73     58.32 o 
  -3   1  10     1741.91     1665.73     25.30 o 
  -2   1  10      998.74      979.06     16.81 o 
  -1   1  10        7.64       15.17      4.78 o 
   0   1  10      395.58      368.69     10.05 o 
   1   1  10      307.62      311.48     13.00 o 
   2   1  10      536.37      537.37     15.90 o 
   3   1  10      397.28      371.20     14.29 o 
   4   1  10       68.25       96.31      9.86 o 
   5   1  10      201.01      218.69     16.05 o 
   6   1  10      217.21      231.16     18.25 o 
   7   1  10      532.68      488.93     27.67 o 
   8   1  10      264.27      274.59     43.29 o 
 -13   2  10       13.32       22.60     12.99 o 
 -12   2  10        2.10       12.29     11.50 o 
 -11   2  10        0.14       39.89     12.59 o 
 -10   2  10        3.53        4.72      9.28 o 
  -9   2  10        3.27        0.00      8.69 o 
  -8   2  10        3.52       18.66     10.73 o 
  -7   2  10       61.54       82.22     13.32 o 
  -6   2  10      102.16      108.80      8.98 o 
  -5   2  10       80.22       77.99      7.54 o 
  -4   2  10        6.35        6.20     10.21 o 
  -3   2  10      436.72      429.53     12.44 o 
  -2   2  10      647.57      618.99     16.06 o 
  -1   2  10       63.57       68.95     10.95 o 
   0   2  10      336.12      317.81     12.81 o 
   1   2  10       18.40       19.84      8.20 o 
   2   2  10     1246.15     1265.62     29.20 o 
   3   2  10      295.44      303.69     19.14 o 
   4   2  10      257.62      266.35     17.23 o 
   5   2  10       68.33       71.99     23.65 o 
   6   2  10       61.31       39.85     11.21 o 
   7   2  10       22.22       20.07     14.18 o 
 -13   3  10      615.78      640.80     31.83 o 
 -12   3  10      777.45      783.28     33.25 o 
 -11   3  10     1079.95     1045.49     36.87 o 
 -10   3  10     1663.57     1622.69     44.84 o 
  -9   3  10     2670.16     2717.69     64.81 o 
  -8   3  10     5303.89     5185.90    107.31 o 
  -7   3  10     6119.47     6152.19    100.40 o 
  -6   3  10     4358.34     4441.62     73.43 o 
  -5   3  10     3365.47     3447.40     58.43 o 
  -4   3  10     2683.69     2564.11    101.91 o 
  -3   3  10     1959.13     1912.99     34.38 o 
  -2   3  10     1182.71     1192.15     23.71 o 
  -1   3  10      512.82      475.54     13.46 o 
   0   3  10      458.50      435.97     29.90 o 
   1   3  10      171.48      189.45     11.14 o 
   2   3  10        1.41        0.00      7.28 o 
   3   3  10        1.72       15.12      9.64 o 
   4   3  10        0.36       12.02     11.16 o 
   5   3  10      102.12      123.40     15.17 o 
   6   3  10      144.64      177.87     16.25 o 
   7   3  10      859.86      820.97     37.03 o 
 -12   4  10      711.44      671.07     51.30 o 
 -11   4  10      300.62      343.89     33.19 o 
 -10   4  10      412.37      420.82     24.14 o 
  -9   4  10      330.87      324.14     19.68 o 
  -8   4  10      187.62      184.34     16.23 o 
  -7   4  10       36.54       69.06     21.25 o 
  -6   4  10     1482.88     1471.40     34.29 o 
  -5   4  10     4258.36     4395.12     90.96 o 
  -4   4  10     3892.18     3889.85     90.86 o 
  -3   4  10     4505.99     4598.84     77.84 o 
  -2   4  10      891.36      894.97     28.95 o 
  -1   4  10     1607.41     1629.25     46.87 o 
   0   4  10     1688.45     1722.05     44.09 o 
   1   4  10     2393.01     2371.44     59.26 o 
   2   4  10     2017.38     2110.74    106.87 o 
   3   4  10     1440.24     1447.61     38.02 o 
   4   4  10     1267.60     1273.54     49.35 o 
   5   4  10     2342.34     2378.78     60.71 o 
   6   4  10     1465.32     1408.90     45.20 o 
 -10   5  10      647.09      548.14     31.92 o 
  -9   5  10     1628.33     1552.30     52.34 o 
  -8   5  10     1741.56     1809.31     54.22 o 
  -7   5  10      863.44      875.43     35.40 o 
  -6   5  10      154.88      182.57     26.98 o 
  -5   5  10     1135.34     1148.34     31.35 o 
  -4   5  10        5.84        2.89     11.64 o 
  -3   5  10      716.22      756.95     29.62 o 
  -2   5  10       38.99       43.76     12.73 o 
  -1   5  10       93.71      105.79     24.39 o 
   0   5  10      171.54      183.85     17.37 o 
   1   5  10       62.69       75.15     22.55 o 
   2   5  10      736.64      723.29     32.21 o 
   3   5  10      494.65      478.27     30.90 o 
   4   5  10       73.36      116.30     23.94 o 
  -8   6  10      410.24      425.63     28.15 o 
  -7   6  10      246.79      297.54     28.24 o 
  -6   6  10       26.02        8.70     12.12 o 
  -5   6  10       10.04       27.78     13.37 o 
  -4   6  10        3.28        5.52     12.56 o 
  -3   6  10      160.51      148.49     17.03 o 
  -2   6  10     1251.07     1289.71     44.93 o 
  -1   6  10     1208.17     1255.60     44.61 o 
   0   6  10      410.08      404.18     24.60 o 
   1   6  10      218.85      232.17     22.72 o 
   2   6  10      371.45      418.71     26.99 o 
 -13   1  11     1619.66     1552.88     58.34 o 
 -12   1  11     1861.33     1843.46     51.19 o 
 -11   1  11     1103.25     1105.27     33.82 o 
 -10   1  11     1851.29     1839.67     33.62 o 
  -9   1  11     1735.86     1662.07     31.75 o 
  -8   1  11     3572.06     3494.12     50.35 o 
  -7   1  11     2590.40     2580.86     38.83 o 
  -6   1  11     4207.47     4196.94     57.76 o 
  -5   1  11     4691.87     4707.26     63.82 o 
  -4   1  11     2412.62     2377.11     35.35 o 
  -3   1  11     2033.42     2016.02     35.85 o 
  -2   1  11     3090.40     3010.00     44.17 o 
  -1   1  11     1353.19     1371.17     23.60 o 
   0   1  11      709.34      683.65     19.74 o 
   1   1  11      738.46      713.57     19.81 o 
   2   1  11       21.34       32.58      8.24 o 
   3   1  11      301.75      346.89     23.91 o 
   4   1  11        4.50        3.30     14.84 o 
   5   1  11        6.60        0.00     11.38 o 
   6   1  11       25.67       11.74     12.86 o 
   7   1  11       77.72      110.89     26.81 o 
 -13   2  11      304.56      279.33     22.51 o 
 -12   2  11      941.21      997.31     41.71 o 
 -11   2  11      811.25      719.78     50.99 o 
 -10   2  11      243.10      207.06     16.58 o 
  -9   2  11       71.62       78.69      9.47 o 
  -8   2  11      225.74      235.01     12.58 o 
  -7   2  11      163.05      144.30     10.37 o 
  -6   2  11      195.76      196.00     10.85 o 
  -5   2  11       34.94       43.26      7.93 o 
  -4   2  11      237.61      226.57     11.08 o 
  -3   2  11     5549.10     5566.30     86.53 o 
  -2   2  11     8463.22     8463.27    108.74 o 
  -1   2  11     7794.81     7758.15    120.95 o 
   0   2  11     4830.19     4744.61     80.34 o 
   1   2  11     3368.62     3391.95     63.15 o 
   2   2  11     2779.84     2740.85     54.02 o 
   3   2  11     2544.13     2531.31     56.67 o 
   4   2  11     2115.95     2052.14     46.84 o 
   5   2  11      943.79      962.27     37.59 o 
   6   2  11      204.31      206.47     20.68 o 
 -12   3  11      866.67      942.02     37.81 o 
 -11   3  11      663.42      645.18     34.12 o 
 -10   3  11        6.28        0.00     10.85 o 
  -9   3  11      172.54      133.89     13.54 o 
  -8   3  11      163.19      171.49     14.09 o 
  -7   3  11     1362.77     1366.96     33.06 o 
  -6   3  11     1439.96     1465.30     32.36 o 
  -5   3  11     1122.21     1092.37     26.46 o 
  -4   3  11      629.45      640.53     31.54 o 
  -3   3  11     1353.80     1368.82     29.54 o 
  -2   3  11     3443.75     3453.20     73.84 o 
  -1   3  11     2488.19     2524.87     58.66 o 
   0   3  11      199.55      199.33     11.25 o 
   1   3  11      150.46      142.09     11.54 o 
   2   3  11      812.03      813.80     25.42 o 
   3   3  11      388.06      361.46     18.50 o 
   4   3  11       10.64       25.68     11.62 o 
   5   3  11      111.36      104.42     14.20 o 
   6   3  11       50.64       49.54     16.51 o 
 -11   4  11        6.67        0.00     18.66 o 
 -10   4  11        8.40       14.73     14.00 o 
  -9   4  11      245.12      252.13     17.67 o 
  -8   4  11       30.73       38.76     12.69 o 
  -7   4  11        6.06       20.32     11.63 o 
  -6   4  11      178.06      165.09     13.00 o 
  -5   4  11     1288.52     1379.11     44.53 o 
  -4   4  11     1057.67     1034.22     27.71 o 
  -3   4  11       51.49       65.41     15.55 o 
  -2   4  11       61.62       47.46     11.93 o 
  -1   4  11       32.82       49.51     13.78 o 
   0   4  11      815.05      846.70     30.33 o 
   1   4  11      335.47      365.79     26.69 o 
   2   4  11      303.80      290.26     21.32 o 
   3   4  11       91.44       97.63     20.06 o 
   4   4  11      153.90      181.71     33.04 o 
   5   4  11      183.24      185.10     21.29 o 
 -10   5  11     2029.17     2016.64     67.95 o 
  -9   5  11     1471.43     1494.94     54.26 o 
  -8   5  11     1302.88     1331.38     45.02 o 
  -7   5  11     1125.50     1160.90     41.64 o 
  -6   5  11     1789.92     1845.15     53.30 o 
  -5   5  11     3455.02     3437.85     71.91 o 
  -4   5  11     3612.03     3690.60     89.83 o 
  -3   5  11     3524.82     3596.15     89.90 o 
  -2   5  11      751.79      745.77     29.72 o 
  -1   5  11      373.87      432.84     26.50 o 
   0   5  11      133.89      204.05     19.22 o 
   1   5  11      195.26      201.96     19.42 o 
   2   5  11      112.25      147.64     18.79 o 
   3   5  11        1.93       14.45     15.58 o 
  -7   6  11        1.28        0.00     13.22 o 
  -6   6  11       25.62       40.81     17.92 o 
  -5   6  11       86.76       87.72     20.96 o 
  -4   6  11      156.85      150.14     17.87 o 
  -3   6  11     1023.91     1030.17     40.43 o 
  -2   6  11     2011.88     2030.37     64.19 o 
  -1   6  11     2236.64     2242.65     69.12 o 
   0   6  11     1727.42     1772.31     61.38 o 
   1   6  11     1781.40     1828.69     59.92 o 
 -13   0  12     1206.20     1077.19     76.67 o 
 -12   0  12      582.56      602.13     35.53 o 
 -11   0  12       15.82       22.66     12.05 o 
 -10   0  12      779.34      748.71     28.49 o 
  -9   0  12       56.13       72.01     11.04 o 
  -8   0  12     1133.73     1137.94     33.83 o 
  -7   0  12      699.99      750.03     49.53 o 
  -6   0  12     3967.89     3949.56     84.92 o 
  -5   0  12     3194.93     3035.68     65.41 o 
  -4   0  12      971.40     1000.47     67.03 o 
  -3   0  12      250.33      242.85     14.66 o 
  -2   0  12      158.54      172.20     13.22 o 
  -1   0  12     1661.39     1704.58     41.42 o 
   0   0  12     2959.42     2969.68     65.51 o 
   1   0  12     8161.99     8179.23    230.91 o 
   2   0  12     5166.73     5136.24    152.49 o 
   3   0  12     3268.23     3232.82    107.42 o 
   4   0  12     2217.78     2226.41     91.32 o 
   5   0  12     1694.33     1759.70     76.46 o 
   6   0  12     2245.03     2206.02     93.30 o 
 -13   1  12       53.90       70.53     20.14 o 
 -12   1  12      357.99      372.86     23.71 o 
 -11   1  12     1337.45     1286.56     45.24 o 
 -10   1  12     2708.29     2709.66     54.21 o 
  -9   1  12     3948.04     3927.19     71.34 o 
  -8   1  12     2520.49     2509.42     48.99 o 
  -7   1  12      642.47      611.63     17.90 o 
  -6   1  12      814.66      807.66     17.96 o 
  -5   1  12     1099.42     1077.26     24.12 o 
  -4   1  12     1399.07     1378.15     25.47 o 
  -3   1  12      768.54      748.54     19.91 o 
  -2   1  12      670.74      615.42     24.04 o 
  -1   1  12      439.09      406.86     12.43 o 
   0   1  12     1368.78     1314.76     31.23 o 
   1   1  12      575.93      597.96     18.57 o 
   2   1  12     1189.51     1074.51     45.38 o 
   3   1  12        0.10        0.47      9.55 o 
   4   1  12      471.71      415.96     23.28 o 
   5   1  12      566.38      531.45     27.80 o 
   6   1  12      333.69      326.12     23.42 o 
 -12   2  12       75.02       78.50     15.90 o 
 -11   2  12       58.66       74.22     14.00 o 
 -10   2  12       16.59       25.48     12.02 o 
  -9   2  12      102.04      107.04     10.28 o 
  -8   2  12      173.81      175.99     11.68 o 
  -7   2  12        4.28        5.72      8.49 o 
  -6   2  12      283.34      269.10     22.71 o 
  -5   2  12       26.58       61.51     17.70 o 
  -4   2  12        2.01        4.25      9.32 o 
  -3   2  12      316.63      336.66     14.10 o 
  -2   2  12      417.42      414.61     16.60 o 
  -1   2  12      194.32      188.80     13.01 o 
   0   2  12        0.10        1.57      7.92 o 
   1   2  12        2.80        2.32      8.18 o 
   2   2  12        7.77       18.39      9.35 o 
   3   2  12      431.76      404.57     19.71 o 
   4   2  12      114.56      145.86     22.67 o 
   5   2  12       11.38        0.00     11.06 o 
 -12   3  12     1322.55     1376.28     51.39 o 
 -11   3  12     1905.11     1879.52     61.81 o 
 -10   3  12     2401.03     2461.89     66.36 o 
  -9   3  12     2075.76     2087.35     54.81 o 
  -8   3  12     1877.92     1903.65     41.74 o 
  -7   3  12     2948.99     2894.19     57.67 o 
  -6   3  12     3518.56     3527.10     67.24 o 
  -5   3  12     1562.20     1539.82     34.59 o 
  -4   3  12     2056.29     2050.33     61.91 o 
  -3   3  12      490.49      544.10     23.52 o 
  -2   3  12     1539.63     1592.71     41.39 o 
  -1   3  12      781.76      790.77     27.21 o 
   0   3  12      863.91      832.17     28.85 o 
   1   3  12     1188.11     1087.76     41.87 o 
   2   3  12      101.66      124.16     13.79 o 
   3   3  12        2.36        0.00     10.59 o 
   4   3  12      161.26      157.24     21.66 o 
   5   3  12      443.75      428.12     27.31 o 
 -11   4  12      520.61      475.93     28.72 o 
 -10   4  12      262.53      235.33     20.41 o 
  -9   4  12      373.99      368.28     33.58 o 
  -8   4  12        0.16        0.00     10.08 o 
  -7   4  12      314.65      309.95     17.92 o 
  -6   4  12     1075.78     1157.57     32.62 o 
  -5   4  12     1728.03     1739.51     98.30 o 
  -4   4  12      358.21      364.69     20.33 o 
  -3   4  12      469.87      490.50     25.50 o 
  -2   4  12      455.51      456.35     23.52 o 
  -1   4  12      836.81      842.40     33.52 o 
   0   4  12     2333.36     2352.06     63.37 o 
   1   4  12     2349.84     2339.20     67.13 o 
   2   4  12     2721.74     2735.47     77.62 o 
   3   4  12     1805.40     1827.04     59.69 o 
   4   4  12     1724.20     1651.30     67.11 o 
  -9   5  12      775.73      763.95     38.25 o 
  -8   5  12      454.83      500.12     26.67 o 
  -7   5  12       60.10       58.97     14.79 o 
  -6   5  12       29.84       39.24     15.43 o 
  -5   5  12      466.86      482.21     26.58 o 
  -4   5  12      361.04      323.26     24.25 o 
  -3   5  12        9.11        0.00     11.41 o 
  -2   5  12        0.48       10.37     12.62 o 
  -1   5  12      119.95      164.82     18.73 o 
   0   5  12      635.69      611.60     33.66 o 
   1   5  12      799.08      858.24     38.52 o 
   2   5  12      274.33      280.73     24.17 o 
  -5   6  12       56.74       45.83     24.07 o 
  -4   6  12      962.42      967.09     73.51 o 
  -3   6  12      979.62      878.10     85.59 o 
  -2   6  12     1105.46     1185.52     50.90 o 
 -12   1  13      492.95      566.50     28.28 o 
 -11   1  13      262.43      267.74     20.27 o 
 -10   1  13      376.03      384.60     17.83 o 
  -9   1  13     1610.44     1602.55     38.15 o 
  -8   1  13     4761.38     4821.46     89.41 o 
  -7   1  13     4641.36     4699.42     95.13 o 
  -6   1  13     3321.46     3330.80     61.14 o 
  -5   1  13     2000.63     1953.39     48.75 o 
  -4   1  13     2818.94     2682.24     47.57 o 
  -3   1  13     1293.70     1217.20     24.58 o 
  -2   1  13     1088.71     1080.62     25.98 o 
  -1   1  13      406.54      411.64     28.73 o 
   0   1  13      102.00      125.30     19.17 o 
   1   1  13       33.26       53.49      9.56 o 
   2   1  13       12.36       17.71     11.61 o 
   3   1  13       64.99       77.13     20.77 o 
   4   1  13      219.81      210.67     20.11 o 
   5   1  13        5.82       11.88     18.09 o 
 -12   2  13     1222.17     1291.17     47.15 o 
 -11   2  13     1117.96     1155.26     40.22 o 
 -10   2  13      734.96      754.11     31.12 o 
  -9   2  13      281.43      275.11     15.24 o 
  -8   2  13      117.19      142.16     13.17 o 
  -7   2  13       61.98       94.32     14.81 o 
  -6   2  13       27.70       26.33      9.67 o 
  -5   2  13     1038.86     1002.08     26.87 o 
  -4   2  13     1942.78     1947.07     41.68 o 
  -3   2  13     4188.59     4206.76    111.99 o 
  -2   2  13     3355.59     3362.81     74.39 o 
  -1   2  13     1484.47     1416.97     45.52 o 
   0   2  13     1117.53     1078.55     29.69 o 
   1   2  13      767.03      754.96     25.18 o 
   2   2  13     2062.98     2060.86     48.85 o 
   3   2  13     1004.00     1023.93     45.44 o 
   4   2  13      838.31      890.10     45.73 o 
 -11   3  13        1.33       26.51     13.36 o 
 -10   3  13       47.85       58.65     14.68 o 
  -9   3  13      508.26      541.05     27.20 o 
  -8   3  13     2823.38     2858.78     61.27 o 
  -7   3  13     2195.37     2222.64     49.94 o 
  -6   3  13     1382.30     1398.69     34.12 o 
  -5   3  13      321.79      319.65     15.61 o 
  -4   3  13      214.92      213.25     17.38 o 
  -3   3  13      257.52      285.77     20.93 o 
  -2   3  13      590.03      565.24     26.39 o 
  -1   3  13      447.62      477.49     23.92 o 
   0   3  13        1.20        7.49     10.92 o 
   1   3  13      181.09      197.41     18.61 o 
   2   3  13        1.00        5.05     13.19 o 
   3   3  13      297.41      300.49     23.23 o 
 -10   4  13        0.79        0.00     11.64 o 
  -9   4  13      251.39      239.36     22.25 o 
  -8   4  13        1.99        0.00     12.96 o 
  -7   4  13      155.66      151.99     17.43 o 
  -6   4  13       63.05       86.76     12.60 o 
  -5   4  13       14.82       39.04     12.94 o 
  -4   4  13       80.07       73.52     17.21 o 
  -3   4  13      176.03      175.76     17.54 o 
  -2   4  13        9.87       14.06     15.59 o 
  -1   4  13      459.95      430.47     30.75 o 
   0   4  13      668.96      671.57     33.18 o 
   1   4  13      408.59      389.14     34.40 o 
   2   4  13       93.55       98.58     18.11 o 
  -8   5  13     1358.90     1298.34     57.08 o 
  -7   5  13     1222.30     1173.42     49.23 o 
  -6   5  13     2041.44     2052.36     84.08 o 
  -5   5  13     1827.33     1920.21     60.06 o 
  -4   5  13     2087.10     2112.70     64.12 o 
  -3   5  13     1308.44     1373.70     47.34 o 
  -2   5  13      555.63      589.13     30.85 o 
  -1   5  13      231.99      263.49     24.17 o 
   0   5  13      108.69      134.33     21.56 o 
 -12   0  14       80.58       73.97     36.98 o 
 -11   0  14      174.93      178.02     23.65 o 
 -10   0  14      652.81      717.29     55.49 o 
  -9   0  14       28.95       61.84     18.98 o 
  -8   0  14       50.36       57.90     24.89 o 
  -7   0  14       25.94       20.91     11.80 o 
  -6   0  14       38.23       40.39     12.36 o 
  -5   0  14       72.66       85.37     12.41 o 
  -4   0  14       45.25       67.27     12.35 o 
  -3   0  14      224.71      256.50     18.85 o 
  -2   0  14     1669.43     1704.89     48.48 o 
  -1   0  14     4502.73     4705.96    228.57 o 
   0   0  14     3963.01     4299.71    140.05 o 
   1   0  14     1680.77     1737.66     74.52 o 
   2   0  14     1320.72     1264.78     58.91 o 
   3   0  14     1487.33     1513.62     66.92 o 
   4   0  14     1044.38     1025.53     59.20 o 
 -12   1  14     1417.00     1430.60     71.34 o 
 -11   1  14     1373.95     1399.98     51.78 o 
 -10   1  14     1272.78     1198.23     34.61 o 
  -9   1  14        4.09        5.62      9.04 o 
  -8   1  14      520.92      513.58     22.30 o 
  -7   1  14      503.92      490.93     19.23 o 
  -6   1  14     1716.60     1723.38     40.93 o 
  -5   1  14     3358.86     3277.39     80.29 o 
  -4   1  14     1309.15     1246.32     31.00 o 
  -3   1  14      910.73      872.71     23.68 o 
  -2   1  14      223.76      207.71     13.45 o 
  -1   1  14      831.54      780.52     25.70 o 
   0   1  14     1363.23     1370.78     35.65 o 
   1   1  14      259.78      250.73     18.68 o 
   2   1  14       14.23       19.85     17.10 o 
   3   1  14      222.80      208.67     19.61 o 
 -11   2  14       13.15       41.29     14.89 o 
 -10   2  14        1.51       20.15     12.19 o 
  -9   2  14       87.88       81.56     12.12 o 
  -8   2  14        0.85        8.17     10.75 o 
  -7   2  14       18.49       39.80     10.32 o 
  -6   2  14        5.09        5.76      8.23 o 
  -5   2  14       47.86       55.08     10.91 o 
  -4   2  14      409.70      422.49     29.01 o 
  -3   2  14       61.22       77.61     21.00 o 
  -2   2  14        0.13        7.90     10.87 o 
  -1   2  14        2.11        8.99     10.29 o 
   0   2  14       30.43       50.18     14.83 o 
   1   2  14      265.21      223.50     16.94 o 
   2   2  14        2.85        0.00     12.64 o 
   3   2  14      171.33      131.16     18.61 o 
 -10   3  14     1613.59     1609.29     53.64 o 
  -9   3  14     1857.17     1803.58     56.20 o 
  -8   3  14     1024.50     1039.77     37.79 o 
  -7   3  14      887.43      852.63     28.37 o 
  -6   3  14     1575.19     1516.13     39.49 o 
  -5   3  14     2132.42     2204.38     64.92 o 
  -4   3  14     2242.06     2352.75     64.21 o 
  -3   3  14     1875.94     1930.62     56.98 o 
  -2   3  14     1133.07     1169.65     39.52 o 
  -1   3  14      797.11      802.85     37.57 o 
   0   3  14      201.11      227.64     19.75 o 
   1   3  14       46.61       68.58     16.39 o 
   2   3  14       62.42       45.01     17.77 o 
  -9   4  14       98.09      120.26     18.50 o 
  -8   4  14       54.03       85.94     16.89 o 
  -7   4  14       27.25       43.30     18.28 o 
  -6   4  14        0.48        0.00     12.63 o 
  -5   4  14        1.92        8.35     12.75 o 
  -4   4  14      184.10      195.95     20.18 o 
  -3   4  14      107.69      148.48     19.28 o 
  -2   4  14     1857.95     1748.02     56.74 o 
  -1   4  14     1831.52     1935.15     62.44 o 
   0   4  14     2294.82     2304.88     71.13 o 
  -5   5  14      318.09      365.65     34.01 o 
  -4   5  14     1490.35     1444.34     54.04 o 
  -3   5  14      259.74      261.81     23.12 o 
 -11   1  15      641.50      622.67     33.97 o 
 -10   1  15      794.61      832.80     40.24 o 
  -9   1  15     1989.51     1984.46     55.15 o 
  -8   1  15     1663.19     1731.96     44.45 o 
  -7   1  15     2730.43     2809.63     61.74 o 
  -6   1  15      956.38      908.30     27.28 o 
  -5   1  15      422.21      392.89     17.97 o 
  -4   1  15      742.32      745.72     23.81 o 
  -3   1  15     1107.58     1122.90     37.13 o 
  -2   1  15      879.87      857.61     32.30 o 
  -1   1  15      627.66      600.84     27.10 o 
   0   1  15      202.72      192.30     18.19 o 
   1   1  15      681.78      639.21     41.23 o 
   2   1  15       62.64      122.99     28.31 o 
 -10   2  15      165.03      182.33     24.78 o 
  -9   2  15      157.87      172.70     18.38 o 
  -8   2  15       61.27       70.81     13.43 o 
  -7   2  15       37.60       55.51     12.52 o 
  -6   2  15      339.85      327.19     22.24 o 
  -5   2  15     1262.31     1345.64     42.01 o 
  -4   2  15     1486.66     1441.33     43.65 o 
  -3   2  15      274.49      299.89     20.75 o 
  -2   2  15       22.51        4.49     15.94 o 
  -1   2  15      102.88      123.36     16.57 o 
   0   2  15      487.11      560.42     33.00 o 
   1   2  15     1670.75     1630.88     64.62 o 
  -9   3  15     1260.75     1273.48     46.09 o 
  -8   3  15     2433.42     2529.26     73.42 o 
  -7   3  15     1039.88      953.71     37.00 o 
  -6   3  15      119.61      119.24     16.25 o 
  -5   3  15        4.53       13.29     12.28 o 
  -4   3  15       79.63      104.07     27.43 o 
  -3   3  15      350.13      393.89     25.65 o 
  -2   3  15      157.33      177.30     18.56 o 
  -1   3  15      186.23      181.37     21.04 o 
   0   3  15      159.63      215.61     23.47 o 
  -6   4  15       39.75       34.27     14.10 o 
  -5   4  15       57.15       55.95     17.82 o 
  -4   4  15      151.90      176.21     20.26 o 
  -3   4  15       43.41       65.91     16.75 o 
  -2   4  15      661.57      658.34     35.86 o 
 -10   0  16      627.32      659.56     97.16 o 
  -9   0  16     1679.56     1452.03    147.61 o 
  -8   0  16       12.10       18.91     17.43 o 
  -7   0  16        6.36       14.41     16.18 o 
  -6   0  16       22.36        5.33     26.40 o 
  -5   0  16       32.29       25.91     32.16 o 
  -4   0  16      273.61      331.81     29.94 o 
  -3   0  16     2569.67     2591.74     94.73 o 
  -2   0  16     2032.13     1914.59     77.74 o 
  -1   0  16     1981.58     2038.80     91.07 o 
   0   0  16     1006.39     1012.63     56.18 o 
  -9   1  16      133.04      165.84     17.24 o 
  -8   1  16      192.45      206.21     20.18 o 
  -7   1  16     1688.70     1652.80     43.21 o 
  -6   1  16     2094.50     2074.00     63.15 o 
  -5   1  16     2054.30     2064.44     57.23 o 
  -4   1  16     1182.17     1154.60     41.78 o 
  -3   1  16      373.35      382.38     31.76 o 
  -2   1  16       97.83       93.45     29.54 o 
  -1   1  16       89.68      156.22     21.47 o 
   0   1  16       64.12       36.75     14.09 o 
  -8   2  16       13.20        9.55     11.69 o 
  -7   2  16        3.18        0.00     10.51 o 
  -6   2  16       42.26       54.43     14.61 o 
  -5   2  16        5.01       12.61     12.30 o 
  -4   2  16       49.83       42.24     24.49 o 
  -3   2  16       26.28       22.71     12.89 o 
  -2   2  16        0.41       22.07     13.63 o 
  -1   2  16        0.30       11.35     18.66 o 
  -6   3  16     1304.84     1395.19     51.69 o 
  -5   3  16     1858.68     1870.40     60.87 o 
  -4   3  16      936.38      898.97     62.76 o 
  -3   3  16     1570.62     1587.30     72.63 o 
  -7   1  17      350.64      388.82     47.30 o 
  -6   1  17      530.51      501.35     82.98 o 
  -5   1  17      927.90     1008.35     45.88 o 
  -4   1  17      754.54      765.89     45.86 o 
  -3   1  17     1043.01     1105.18     52.56 o 
                                                 
